# Supplementary material for: Distinct Streptococcus pneumoniae cause invasive disease in Papua New Guinea
Source: Microb Genom. 2022 Jul 11;8(7):mgen000835. doi: 10.1099/mgen.0.000835 (PMC9455700; doi:10.1099/mgen.0.000835)
Supplement: Supplementary material 2 [file mgen-8-835-s002.xlsx]

## Sheet: 2021_10_25_PNG_data_used_MGen_p
Lane_ID	public_name	GPSC	GPSC__colour	ST__autocolour	New.ST	Serotype	Serotype__colour	PCV13	PCV13__colour	PCV20	PCV20__colour	Sample.name	Study.Name	Country	Region	City	Facility.where.collected	month	year	Gender..M.F.	Clinical.Manifestation	Source	Phenotypic.Serotype__autocolour	Age_years_sum	Age_cat	Age_cat__colour	Meningitis	Pneumonia	Meningitis__colour	Pneumonia__colour	Source__colour	Gender..M.F.__colour	PBP1A	PBP2B	PBP2X	WGS_PEN	WGS_PEN_SIR_Meningitis	WGS_PEN_SIR_Nonmeningitis	WGS_TAX	WGS_TAX_SIR_Meningitis	WGS_TAX_SIR_Nonmeningitis	WGS_CFT	WGS_CFT_SIR_Meningitis	WGS_CFT_SIR_Nonmeningitis	WGS_CFX	WGS_CFX_SIR	WGS_COT	WGS_COT_SIR	WGS_TET
24936_1#18	GPS_PG_UA_1297	26	#FDDAEC	16070	Unknown	12F	#0283f5	NVT	#f1b360	PCV20	#f2737c	UA_1297	Aetiology of suspected Meningitis in children at GKA base Hospt.	Papua New Guinea	Eastern Highlands Province	Goroka	Goroka Base Hospital	Mar	2002	M	Meningitis	CSF	12F	0.17	=<2	#3bd8c5	Y	N	#d95f0e	#bdbdbd	#d1e5f0	#27bce5	12	4	3	<= 0.03	S	S	<= 0.06	S	S	<= 0.5	S	S	<= 0.5	S	2	I	> 8
24775_1#345	GPS_PG_UA_970	149	#1B9E77	16256	Novel ST	32A	#d1c969	NVT	#f1b360	NVT	#f1b360	UA_970	Aetiology of suspected Meningitis in children at GKA base Hospt.	Papua New Guinea	Eastern Highlands Province	Goroka	Goroka Base Hospital	Apr	2000	F	Meningitis	CSF	32A	0.25	=<2	#3bd8c5	Y	N	#d95f0e	#bdbdbd	#d1e5f0	#ffaaff	2	0	2	<= 0.03	S	S	<= 0.06	S	S	<= 0.5	S	S	<= 0.5	S	0.5	S	<= 0.25
24775_1#233	GPS_PG_Q_375	149	#1B9E77	16191	Novel ST	27	#00807c	NVT	#f1b360	NVT	#f1b360	Q_375	Multicentre Young Infant Study (WHO) ‚Äì investigation in Goroka of severe infections in children aged <3 months	Papua New Guinea	Eastern Highlands Province	Goroka	Goroka Base Hospital	Jul	1991	M	Meningitis	Blood	27	0.12	=<2	#3bd8c5	Y	N	#d95f0e	#bdbdbd	#d6604d	#27bce5	0	0	0	<= 0.03	S	S	<= 0.06	S	S	<= 0.5	S	S	<= 0.5	S	0.5	S	<= 0.25
24936_1#10	GPS_PG_UA_1160	43	#FED9A6	16219	Novel ST	11C	#e8b500	NVT	#f1b360	NVT	#f1b360	UA_1160	Aetiology of suspected Meningitis in children at GKA base Hospt.	Papua New Guinea	Eastern Highlands Province	Goroka	Goroka Base Hospital	May	2001	M	Meningitis	CSF	2	0.17	=<2	#3bd8c5	Y	N	#d95f0e	#bdbdbd	#d1e5f0	#27bce5	1	4	2	<= 0.03	S	S	<= 0.06	S	S	<= 0.5	S	S	<= 0.5	S	0.5	S	<= 0.25
24775_1#305	GPS_PG_UA_453	43	#FED9A6	16219	Novel ST	11C	#e8b500	NVT	#f1b360	NVT	#f1b360	UA_453	Aetiology of suspected Meningitis in children at GKA base Hospt.	Papua New Guinea	Eastern Highlands Province	Goroka	Goroka Base Hospital	Mar	1998	F	Meningitis	CSF	18C	5	>2 & =<5	#0094df	Y	N	#d95f0e	#bdbdbd	#d1e5f0	#ffaaff	1	4	2	<= 0.03	S	S	<= 0.06	S	S	<= 0.5	S	S	<= 0.5	S	0.5	S	<= 0.25
24775_1#319	GPS_PG_UA_684	815	#CCCCCC	16219	Novel ST	19F	#a5b4ff	PCV13	#f1b360	PCV20	#f1b360	UA_684	Aetiology of suspected Meningitis in children at GKA base Hospt.	Papua New Guinea	Eastern Highlands Province	Goroka	Goroka Base Hospital	Nov	1998	M	Meningitis	CSF	19F	1	=<2	#3bd8c5	Y	N	#d95f0e	#bdbdbd	#d1e5f0	#27bce5	NEW	NEW	NEW	0.12	R	S	<= 0.06	S	S	<= 0.5	S	S	<= 0.5	S	0.5	S	<= 0.25
24775_1#303	GPS_PG_UA_372	816	#FFF2AE	16250	Novel ST	14	#0156b8	PCV13	#f2737c	PCV20	#f2737c	UA_372	Aetiology of suspected Meningitis in children at GKA base Hospt.	Papua New Guinea	Eastern Highlands Province	Goroka	Goroka Base Hospital	Jan	1998	F	Meningitis	CSF	14	0.92	=<2	#3bd8c5	Y	N	#d95f0e	#bdbdbd	#d1e5f0	#ffaaff	1	0	2	<= 0.03	S	S	<= 0.06	S	S	<= 0.5	S	S	<= 0.5	S	0.5	S	<= 0.25
24775_1#337	GPS_PG_UA_851	816	#FFF2AE	16250	Novel ST	14	#0156b8	PCV13	#f2737c	PCV20	#f2737c	UA_851	Aetiology of suspected Meningitis in children at GKA base Hospt.	Papua New Guinea	Eastern Highlands Province	Goroka	Goroka Base Hospital	Oct	1999	M	Meningitis	CSF	14	0.42	=<2	#3bd8c5	Y	N	#d95f0e	#bdbdbd	#d1e5f0	#27bce5	1	0	2	<= 0.03	S	S	<= 0.06	S	S	<= 0.5	S	S	<= 0.5	S	0.5	S	<= 0.25
24775_1#250	GPS_PG_RG_2373	656	#666666	16196	Novel ST	18C	#02c3ab	PCV13	#f2737c	PCV20	#f2737c	RG_2373	Aetiology of suspected Meningitis in children at GKA base Hospt.	Papua New Guinea	Eastern Highlands Province	Goroka	Goroka Base Hospital	Jun	1991	M	Meningitis	CSF	18	3	>2 & =<5	#0094df	Y	N	#d95f0e	#bdbdbd	#d1e5f0	#27bce5	23	0	2	<= 0.03	S	S	<= 0.06	S	S	<= 0.5	S	S	<= 0.5	S	0.5	S	<= 0.25
24775_1#251	GPS_PG_RG_2421	656	#666666	16067	Unknown	18C	#02c3ab	PCV13	#f2737c	PCV20	#f2737c	RG_2421	Aetiology of suspected Meningitis in children at GKA base Hospt.	Papua New Guinea	Eastern Highlands Province	Goroka	Goroka Base Hospital	Aug	1991	M	Meningitis	Blood	18	1.7	=<2	#3bd8c5	Y	N	#d95f0e	#bdbdbd	#d6604d	#27bce5	23	0	2	<= 0.03	S	S	<= 0.06	S	S	<= 0.5	S	S	<= 0.5	S	0.5	S	<= 0.25
24775_1#284	GPS_PG_TS_805	656	#666666	16196	Novel ST	18C	#02c3ab	PCV13	#f2737c	PCV20	#f2737c	TS_805	Hospital blood culture surveillance	Papua New Guinea	Eastern Highlands Province	Goroka	Goroka Base Hospital	Nov	1995	F	Unspecified	Blood	18	unknown	NA	NA	N	N	#bdbdbd	#bdbdbd	#d6604d	#ffaaff	23	0	2	<= 0.03	S	S	<= 0.06	S	S	<= 0.5	S	S	<= 0.5	S	0.5	S	<= 0.25
24775_1#307	GPS_PG_UA_459	656	#666666	16196	Novel ST	18C	#02c3ab	PCV13	#f2737c	PCV20	#f2737c	UA_459	Aetiology of suspected Meningitis in children at GKA base Hospt.	Papua New Guinea	Eastern Highlands Province	Goroka	Goroka Base Hospital	Mar	1998	M	Meningitis	CSF	18C	0.67	=<2	#3bd8c5	Y	N	#d95f0e	#bdbdbd	#d1e5f0	#27bce5	23	0	2	<= 0.03	S	S	<= 0.06	S	S	<= 0.5	S	S	<= 0.5	S	0.5	S	<= 0.25
24775_1#239	GPS_PG_Q_2012	novel	#000000	16690	Novel ST	9L	#00c979	NVT	#f1b360	NVT	#f1b360	Q_2012	Multicentre Young Infant Study (WHO) ‚Äì investigation in Goroka of severe infections in children aged <3 months	Papua New Guinea	Eastern Highlands Province	Goroka	Goroka Base Hospital	Feb	1993	F	Pneumonia	Blood	9	0.21	=<2	#3bd8c5	N	Y	#bdbdbd	#d95f0e	#d6604d	#ffaaff	0	NEW	NEW	0.06	S	S	0.12	S	S	<= 0.5	S	S	<= 0.5	S	0.5	S	<= 0.25
24775_1#260	GPS_PG_RG_2571	635	#33A02C	16200	Novel ST	19F	#a5b4ff	PCV13	#f1b360	PCV20	#f1b360	RG_2571	Aetiology of suspected Meningitis in children at GKA base Hospt.	Papua New Guinea	Eastern Highlands Province	Goroka	Goroka Base Hospital	Feb	1992	F	Meningitis, Pneumonia	CSF	19F	0.33	=<2	#3bd8c5	Y	Y	#d95f0e	#d95f0e	#d1e5f0	#ffaaff	NEW	NEW	NEW	0.25	R	S	0.12	S	S	<= 0.5	S	S	<= 0.5	S	0.5	S	<= 0.25
24936_1#40	GPS_PG_TS_449	635	#33A02C	16200	Novel ST	19F	#a5b4ff	PCV13	#f1b360	PCV20	#f1b360	TS_449	Hospital blood culture surveillance	Papua New Guinea	Eastern Highlands Province	Goroka	Goroka Base Hospital	Jul	1995	M	Meningitis, Pneumonia	Blood	19F	1	=<2	#3bd8c5	Y	Y	#d95f0e	#d95f0e	#d6604d	#27bce5	NEW	NEW	NEW	0.25	R	S	0.12	S	S	<= 0.5	S	S	<= 0.5	S	0.5	S	<= 0.25
28042_2#305	GPS_PG_MDG_18	658	#FDC086	16186	Novel ST	14	#0156b8	PCV13	#f2737c	PCV20	#f2737c	MDG_18	Is routine lumbar puncture indicated in PNG child with febrile convulsion?	Papua New Guinea	Madang Province	Madang	Modilon Hospital	Jan	2008	F	Meningitis	CSF	NT	2	=<2	#3bd8c5	Y	N	#d95f0e	#bdbdbd	#d1e5f0	#ffaaff	NEW	NEW	20	1	R	S	1	I	S	1	I	S	> 2	R	>= 4	R	<= 0.25
28042_2#301	GPS_PG_MDG_9	658	#FDC086	16186	Novel ST	14	#0156b8	PCV13	#f2737c	PCV20	#f2737c	MDG_9	Is routine lumbar puncture indicated in PNG child with febrile convulsion?	Papua New Guinea	Madang Province	Madang	Modilon Hospital	Nov	2007	M	Meningitis	Blood	35	0.17	=<2	#3bd8c5	Y	N	#d95f0e	#bdbdbd	#d6604d	#27bce5	NEW	NEW	20	1	R	S	1	I	S	1	I	S	> 2	R	>= 4	R	<= 0.25
24936_1#51	GPS_PG_ZN_1134	658	#FDC086	16186	Novel ST	14	#0156b8	PCV13	#f2737c	PCV20	#f2737c	ZN_1134	Aetiology of ALRI and meningitis in hospitalised children from EHP, PNG	Papua New Guinea	Eastern Highlands Province	Goroka	Goroka Base Hospital	Jul	2013	M	Severe pneumonia	Blood	14	0.42	=<2	#3bd8c5	N	Y	#bdbdbd	#d95f0e	#d6604d	#27bce5	NEW	NEW	20	1	R	S	1	I	S	1	I	S	> 2	R	>= 4	R	<= 0.25
24936_1#53	GPS_PG_ZN_1309	658	#FDC086	16077	Unknown	14	#0156b8	PCV13	#f2737c	PCV20	#f2737c	ZN_1309	Aetiology of ALRI and meningitis in hospitalised children from EHP, PNG	Papua New Guinea	Eastern Highlands Province	Goroka	Goroka Base Hospital	Jan	2014	F	Moderate pneumonia	Blood	14	0.25	=<2	#3bd8c5	N	Y	#bdbdbd	#d95f0e	#d6604d	#ffaaff	NEW	7	20	1	R	S	0.5	S	S	<= 0.5	S	S	> 2	R	>= 4	R	<= 0.25
24775_1#258	GPS_PG_RG_2537A	813	#FB9A99	16199	Novel ST	23F	#ffa2e0	PCV13	#f2737c	PCV20	#f2737c	RG_2537A	Aetiology of suspected Meningitis in children at GKA base Hospt.	Papua New Guinea	Eastern Highlands Province	Goroka	Goroka Base Hospital	Feb	1992	M	Meningitis	Blood	23	0.33	=<2	#3bd8c5	Y	N	#d95f0e	#bdbdbd	#d6604d	#27bce5	NEW	NEW	NEW	0.12	R	S	0.12	S	S	<= 0.5	S	S	<= 0.5	S	0.5	S	<= 0.25
24775_1#322	GPS_PG_UA_707	713	#CBD5E8	16242	Novel ST	6B	#3c9f00	PCV13	#f2737c	PCV20	#f2737c	UA_707	Aetiology of suspected Meningitis in children at GKA base Hospt.	Papua New Guinea	Eastern Highlands Province	Goroka	Goroka Base Hospital	Jan	1999	M	Meningitis	CSF	6B	0.42	=<2	#3bd8c5	Y	N	#d95f0e	#bdbdbd	#d1e5f0	#27bce5	11	4	0	<= 0.03	S	S	<= 0.06	S	S	<= 0.5	S	S	<= 0.5	S	0.5	S	<= 0.25
24775_1#285	GPS_PG_TS_807	46	#FBB4AE	16213	Novel ST	16F	#8f93ff	NVT	#f1b360	NVT	#f1b360	TS_807	Hospital blood culture surveillance	Papua New Guinea	Eastern Highlands Province	Goroka	Goroka Base Hospital	Nov	1995	M	Meningitis	Blood	16	0.33	=<2	#3bd8c5	Y	N	#d95f0e	#bdbdbd	#d6604d	#27bce5	0	0	3	<= 0.03	S	S	<= 0.06	S	S	<= 0.5	S	S	<= 0.5	S	0.5	S	<= 0.25
24775_1#297	GPS_PG_UA_233	27	#F4CAE4	16693	Novel ST	4	#9020aa	PCV13	#f2737c	PCV20	#f2737c	UA_233	Aetiology of suspected Meningitis in children at GKA base Hospt.	Papua New Guinea	Eastern Highlands Province	Goroka	Goroka Base Hospital	Sep	1997	F	Meningitis	CSF	7	0.33	=<2	#3bd8c5	Y	N	#d95f0e	#bdbdbd	#d1e5f0	#ffaaff	12	NEW	NEW	0.06	S	S	<= 0.06	S	S	<= 0.5	S	S	<= 0.5	S	0.5	S	<= 0.25
24936_1#8	GPS_PG_UA_1132	149	#1B9E77	16218	Novel ST	27	#00807c	NVT	#f1b360	NVT	#f1b360	UA_1132	Aetiology of suspected Meningitis in children at GKA base Hospt.	Papua New Guinea	Eastern Highlands Province	Goroka	Goroka Base Hospital	Apr	2001	M	Meningitis	CSF	19A	0.42	=<2	#3bd8c5	Y	N	#d95f0e	#bdbdbd	#d1e5f0	#27bce5	2	4	0	<= 0.03	S	S	<= 0.06	S	S	<= 0.5	S	S	<= 0.5	S	0.5	S	<= 0.25
24775_1#302	GPS_PG_UA_337	95	#E6F5C9	16073	Unknown	18A	#79db80	NVT	#f1b360	NVT	#f1b360	UA_337	Aetiology of suspected Meningitis in children at GKA base Hospt.	Papua New Guinea	Eastern Highlands Province	Goroka	Goroka Base Hospital	Dec	1997	M	Meningitis	CSF	18A	2	=<2	#3bd8c5	Y	N	#d95f0e	#bdbdbd	#d1e5f0	#27bce5	2	0	2	<= 0.03	S	S	<= 0.06	S	S	<= 0.5	S	S	<= 0.5	S	0.5	S	<= 0.25
24775_1#358	GPS_PG_UA_1046	818	#B3CDE3	16215	Novel ST	9L	#00c979	NVT	#f1b360	NVT	#f1b360	UA_1046	Aetiology of suspected Meningitis in children at GKA base Hospt.	Papua New Guinea	Eastern Highlands Province	Goroka	Goroka Base Hospital	Aug	2000	M	Meningitis	CSF	9L	0.25	=<2	#3bd8c5	Y	N	#d95f0e	#bdbdbd	#d1e5f0	#27bce5	NEW	NEW	NEW	0.06	S	S	<= 0.06	S	S	<= 0.5	S	S	<= 0.5	S	0.5	S	<= 0.25
24936_1#19	GPS_PG_UA_1330	828	#F2F2F2	16071	Unknown	29	#903605	NVT	#f1b360	NVT	#f1b360	UA_1330	Aetiology of suspected Meningitis in children at GKA base Hospt.	Papua New Guinea	Eastern Highlands Province	Goroka	Goroka Base Hospital	May	2002	M	Meningitis	CSF	29	0.42	=<2	#3bd8c5	Y	N	#d95f0e	#bdbdbd	#d1e5f0	#27bce5	NEW	NEW	NEW	0.12	R	S	<= 0.06	S	S	<= 0.5	S	S	<= 0.5	S	0.5	S	<= 0.25
24936_1#16	GPS_PG_UA_1261	827	#E5D8BD	16224	Novel ST	6B	#3c9f00	PCV13	#f2737c	PCV20	#f2737c	UA_1261	Aetiology of suspected Meningitis in children at GKA base Hospt.	Papua New Guinea	Eastern Highlands Province	Goroka	Goroka Base Hospital	Dec	2001	M	Meningitis	CSF	6B	1	=<2	#3bd8c5	Y	N	#d95f0e	#bdbdbd	#d1e5f0	#27bce5	2	NEW	2	<= 0.03	S	S	<= 0.06	S	S	<= 0.5	S	S	<= 0.5	S	0.5	S	<= 0.25
24936_1#9	GPS_PG_UA_1141	96	#7570B3	16705	Unknown	2	#c36bf5	NVT	#f1b360	NVT	#f1b360	UA_1141	Aetiology of suspected Meningitis in children at GKA base Hospt.	Papua New Guinea	Eastern Highlands Province	Goroka	Goroka Base Hospital	May	2001	M	Meningitis	CSF	5	0.08	=<2	#3bd8c5	Y	N	#d95f0e	#bdbdbd	#d1e5f0	#27bce5	50	0	2	<= 0.03	S	S	<= 0.06	S	S	<= 0.5	S	S	<= 0.5	S	0.5	S	<= 0.25
24936_1#14	GPS_PG_UA_1245	96	#7570B3	16705	Unknown	2	#c36bf5	NVT	#f1b360	NVT	#f1b360	UA_1245	Aetiology of suspected Meningitis in children at GKA base Hospt.	Papua New Guinea	Eastern Highlands Province	Goroka	Goroka Base Hospital	Dec	2001	M	Meningitis	CSF	2	0.17	=<2	#3bd8c5	Y	N	#d95f0e	#bdbdbd	#d1e5f0	#27bce5	50	0	2	<= 0.03	S	S	<= 0.06	S	S	<= 0.5	S	S	<= 0.5	S	0.5	S	<= 0.25
24775_1#353	GPS_PG_UA_997	96	#7570B3	16705	Unknown	2	#c36bf5	NVT	#f1b360	NVT	#f1b360	UA_997	Aetiology of suspected Meningitis in children at GKA base Hospt.	Papua New Guinea	Eastern Highlands Province	Goroka	Goroka Base Hospital	May	2000	M	Meningitis	CSF	2	6	>5 & =<8	#0067b7	Y	N	#d95f0e	#bdbdbd	#d1e5f0	#27bce5	50	0	2	<= 0.03	S	S	<= 0.06	S	S	<= 0.5	S	S	<= 0.5	S	0.5	S	<= 0.25
24775_1#252	GPS_PG_RG_2448	334	#E7298A	16297	Novel ST	12F	#0283f5	NVT	#f1b360	PCV20	#f2737c	RG_2448	Aetiology of suspected Meningitis in children at GKA base Hospt.	Papua New Guinea	Eastern Highlands Province	Goroka	Goroka Base Hospital	Sept	1991	M	Meningitis	CSF	12	0.58	=<2	#3bd8c5	Y	N	#d95f0e	#bdbdbd	#d1e5f0	#27bce5	37	NEW	NEW	0.12	R	S	0.12	S	S	<= 0.5	S	S	<= 0.5	S	0.5	S	<= 0.25
24775_1#262	GPS_PG_RG_2713	334	#E7298A	16297	Novel ST	12F	#0283f5	NVT	#f1b360	PCV20	#f2737c	RG_2713	Aetiology of suspected Meningitis in children at GKA base Hospt.	Papua New Guinea	Eastern Highlands Province	Goroka	Goroka Base Hospital	Aug	1992	F	Meningitis	CSF	5	0.08	=<2	#3bd8c5	Y	N	#d95f0e	#bdbdbd	#d1e5f0	#ffaaff	37	NEW	NEW	0.12	R	S	0.12	S	S	<= 0.5	S	S	<= 0.5	S	0.5	S	<= 0.25
24775_1#318	GPS_PG_UA_662	334	#E7298A	16297	Novel ST	12F	#0283f5	NVT	#f1b360	PCV20	#f2737c	UA_662	Aetiology of suspected Meningitis in children at GKA base Hospt.	Papua New Guinea	Eastern Highlands Province	Goroka	Goroka Base Hospital	Oct	1998	F	Meningitis	CSF	24F	0.58	=<2	#3bd8c5	Y	N	#d95f0e	#bdbdbd	#d1e5f0	#ffaaff	37	NEW	NEW	0.12	R	S	0.12	S	S	<= 0.5	S	S	<= 0.5	S	0.5	S	<= 0.25
24775_1#340	GPS_PG_UA_862	334	#E7298A	16297	Unknown	12F	#0283f5	NVT	#f1b360	PCV20	#f2737c	UA_862	Aetiology of suspected Meningitis in children at GKA base Hospt.	Papua New Guinea	Eastern Highlands Province	Goroka	Goroka Base Hospital	Nov	1999	M	Meningitis	CSF	12F	0.17	=<2	#3bd8c5	Y	N	#d95f0e	#bdbdbd	#d1e5f0	#27bce5	37	NEW	NEW	0.12	R	S	0.12	S	S	<= 0.5	S	S	<= 0.5	S	0.5	S	<= 0.25
24775_1#343	GPS_PG_UA_912	334	#E7298A	16297	Novel ST	12F	#0283f5	NVT	#f1b360	PCV20	#f2737c	UA_912	Aetiology of suspected Meningitis in children at GKA base Hospt.	Papua New Guinea	Eastern Highlands Province	Goroka	Goroka Base Hospital	Feb	2000	M	Meningitis	CSF	10	2	=<2	#3bd8c5	Y	N	#d95f0e	#bdbdbd	#d1e5f0	#27bce5	37	NEW	NEW	0.12	R	S	0.12	S	S	<= 0.5	S	S	<= 0.5	S	0.5	S	<= 0.25
24775_1#348	GPS_PG_UA_950	334	#E7298A	16297	Novel ST	12F	#0283f5	NVT	#f1b360	PCV20	#f2737c	UA_950	Aetiology of suspected Meningitis in children at GKA base Hospt.	Papua New Guinea	Eastern Highlands Province	Goroka	Goroka Base Hospital	Mar	2000	F	Meningitis	CSF	19	0.17	=<2	#3bd8c5	Y	N	#d95f0e	#bdbdbd	#d1e5f0	#ffaaff	37	NEW	NEW	0.12	R	S	0.12	S	S	<= 0.5	S	S	<= 0.5	S	0.5	S	<= 0.25
24936_1#54	GPS_PG_ZN_1313	76	#FF7F00	16259	Novel ST	6B	#3c9f00	PCV13	#f2737c	PCV20	#f2737c	ZN_1313	Aetiology of ALRI and meningitis in hospitalised children from EHP, PNG	Papua New Guinea	Eastern Highlands Province	Goroka	Goroka Base Hospital	Jan	2014	F	Moderate pneumonia	Blood	6B	0.92	=<2	#3bd8c5	N	Y	#bdbdbd	#d95f0e	#d6604d	#ffaaff	NEW	NEW	NEW	0.12	R	S	<= 0.06	S	S	<= 0.5	S	S	<= 0.5	S	0.5	S	<= 0.25
24775_1#329	GPS_PG_UA_744	640	#6A3D9A	16246	Novel ST	46	#5f875b	NVT	#f1b360	NVT	#f1b360	UA_744	Aetiology of suspected Meningitis in children at GKA base Hospt.	Papua New Guinea	Eastern Highlands Province	Goroka	Goroka Base Hospital	Apr	1999	F	Meningitis	CSF	46	0.5	=<2	#3bd8c5	Y	N	#d95f0e	#bdbdbd	#d1e5f0	#ffaaff	2	4	3	<= 0.03	S	S	<= 0.06	S	S	<= 0.5	S	S	<= 0.5	S	0.5	S	<= 0.25
24775_1#344	GPS_PG_UA_791	640	#6A3D9A	16246	Novel ST	46	#5f875b	NVT	#f1b360	NVT	#f1b360	UA_791	Aetiology of suspected Meningitis in children at GKA base Hospt.	Papua New Guinea	Eastern Highlands Province	Goroka	Goroka Base Hospital	Sep	1999	F	Meningitis	CSF	46	0.17	=<2	#3bd8c5	Y	N	#d95f0e	#bdbdbd	#d1e5f0	#ffaaff	2	4	3	<= 0.03	S	S	<= 0.06	S	S	<= 0.5	S	S	<= 0.5	S	0.5	S	<= 0.25
24775_1#256	GPS_PG_RG_2473	635	#33A02C	16244	Novel ST	14	#0156b8	PCV13	#f2737c	PCV20	#f2737c	RG_2473	Aetiology of suspected Meningitis in children at GKA base Hospt.	Papua New Guinea	Eastern Highlands Province	Goroka	Goroka Base Hospital	Oct	1991	M	Meningitis	CSF	4	0.25	=<2	#3bd8c5	Y	N	#d95f0e	#bdbdbd	#d1e5f0	#27bce5	NEW	NEW	NEW	0.5	R	S	0.12	S	S	<= 0.5	S	S	<= 0.5	S	0.5	S	<= 0.25
24775_1#292	GPS_PG_UA_73	635	#33A02C	16244	Novel ST	19A	#43bbff	PCV13	#f2737c	PCV20	#f2737c	UA_73	Aetiology of suspected Meningitis in children at GKA base Hospt.	Papua New Guinea	Eastern Highlands Province	Goroka	Goroka Base Hospital	Feb	1997	F	Pneumonia, Empyema	Blood	19A	0.58	=<2	#3bd8c5	N	Y	#bdbdbd	#d95f0e	#d6604d	#ffaaff	NEW	NEW	NEW	0.25	R	S	0.12	S	S	<= 0.5	S	S	<= 0.5	S	0.5	S	<= 0.25
24936_1#24	GPS_PG_UA_1377	224	#B2DF8A	16229	Novel ST	8	#00880d	NVT	#f1b360	PCV20	#f2737c	UA_1377	Aetiology of suspected Meningitis in children at GKA base Hospt.	Papua New Guinea	Eastern Highlands Province	Goroka	Goroka Base Hospital	Jul	2002	F	Meningitis	CSF	8	0.33	=<2	#3bd8c5	Y	N	#d95f0e	#bdbdbd	#d1e5f0	#ffaaff	50	NEW	0	<= 0.03	S	S	<= 0.06	S	S	<= 0.5	S	S	<= 0.5	S	0.5	S	<= 0.25
24775_1#280	GPS_PG_TS_555	635	#33A02C	16210	Novel ST	14	#0156b8	PCV13	#f2737c	PCV20	#f2737c	TS_555	Hospital blood culture surveillance	Papua New Guinea	Eastern Highlands Province	Goroka	Goroka Base Hospital	Aug	1995	F	Meningitis	Blood	14	1	=<2	#3bd8c5	Y	N	#d95f0e	#bdbdbd	#d6604d	#ffaaff	NEW	NEW	NEW	0.5	R	S	0.12	S	S	<= 0.5	S	S	<= 0.5	S	0.5	S	<= 0.25
24775_1#282	GPS_PG_TS_595	635	#33A02C	16210	Novel ST	14	#0156b8	PCV13	#f2737c	PCV20	#f2737c	TS_595	Hospital blood culture surveillance	Papua New Guinea	Eastern Highlands Province	Goroka	Goroka Base Hospital	Sept	1995	F	Meningitis	Blood	14	0.25	=<2	#3bd8c5	Y	N	#d95f0e	#bdbdbd	#d6604d	#ffaaff	NEW	NEW	NEW	0.5	R	S	0.12	S	S	<= 0.5	S	S	<= 0.5	S	0.5	S	<= 0.25
24936_1#39	GPS_PG_TS_286	640	#6A3D9A	16207	Novel ST	46	#5f875b	NVT	#f1b360	NVT	#f1b360	TS_286	Hospital blood culture surveillance	Papua New Guinea	Eastern Highlands Province	Goroka	Goroka Base Hospital	Apr	1995	M	Severe pneumonia	Blood	45	1	=<2	#3bd8c5	N	Y	#bdbdbd	#d95f0e	#d6604d	#27bce5	2	4	3	<= 0.03	S	S	<= 0.06	S	S	<= 0.5	S	S	<= 0.5	S	0.5	S	<= 0.25
24936_1#48	GPS_PG_UA_1082	640	#6A3D9A	16207	Novel ST	46	#5f875b	NVT	#f1b360	NVT	#f1b360	UA_1082	Aetiology of suspected Meningitis in children at GKA base Hospt.	Papua New Guinea	Eastern Highlands Province	Goroka	Goroka Base Hospital	Nov	2000	M	Meningitis	CSF	46	0.25	=<2	#3bd8c5	Y	N	#d95f0e	#bdbdbd	#d1e5f0	#27bce5	2	4	3	<= 0.03	S	S	<= 0.06	S	S	<= 0.5	S	S	<= 0.5	S	0.5	S	<= 0.25
24936_1#20	GPS_PG_UA_1341	640	#6A3D9A	16207	Novel ST	46	#5f875b	NVT	#f1b360	NVT	#f1b360	UA_1341	Aetiology of suspected Meningitis in children at GKA base Hospt.	Papua New Guinea	Eastern Highlands Province	Goroka	Goroka Base Hospital	May	2002	M	Meningitis	CSF	8	0.5	=<2	#3bd8c5	Y	N	#d95f0e	#bdbdbd	#d1e5f0	#27bce5	2	4	3	<= 0.03	S	S	<= 0.06	S	S	<= 0.5	S	S	<= 0.5	S	0.5	S	<= 0.25
24775_1#301	GPS_PG_UA_331	640	#6A3D9A	16207	Novel ST	46	#5f875b	NVT	#f1b360	NVT	#f1b360	UA_331	Aetiology of suspected Meningitis in children at GKA base Hospt.	Papua New Guinea	Eastern Highlands Province	Goroka	Goroka Base Hospital	Dec	1997	M	Meningitis, Pneumonia	CSF	46	0.67	=<2	#3bd8c5	Y	Y	#d95f0e	#d95f0e	#d1e5f0	#27bce5	2	4	3	<= 0.03	S	S	<= 0.06	S	S	<= 0.5	S	S	<= 0.5	S	0.5	S	<= 0.25
24775_1#328	GPS_PG_UA_739	640	#6A3D9A	16207	Novel ST	46	#5f875b	NVT	#f1b360	NVT	#f1b360	UA_739	Aetiology of suspected Meningitis in children at GKA base Hospt.	Papua New Guinea	Eastern Highlands Province	Goroka	Goroka Base Hospital	Mar	1999	F	Meningitis	CSF	46	0.25	=<2	#3bd8c5	Y	N	#d95f0e	#bdbdbd	#d1e5f0	#ffaaff	2	4	3	<= 0.03	S	S	<= 0.06	S	S	<= 0.5	S	S	<= 0.5	S	0.5	S	<= 0.25
24775_1#333	GPS_PG_UA_794	640	#6A3D9A	16207	Novel ST	46	#5f875b	NVT	#f1b360	NVT	#f1b360	UA_794	Aetiology of suspected Meningitis in children at GKA base Hospt.	Papua New Guinea	Eastern Highlands Province	Goroka	Goroka Base Hospital	Sep	1999	F	Meningitis	CSF	46	0.75	=<2	#3bd8c5	Y	N	#d95f0e	#bdbdbd	#d1e5f0	#ffaaff	2	4	3	<= 0.03	S	S	<= 0.06	S	S	<= 0.5	S	S	<= 0.5	S	0.5	S	<= 0.25
24775_1#289	GPS_PG_TS_1671	76	#FF7F00	16206	Novel ST	6B	#3c9f00	PCV13	#f2737c	PCV20	#f2737c	TS_1671	Hospital blood culture surveillance	Papua New Guinea	Eastern Highlands Province	Goroka	Goroka Base Hospital	Jun	1998	M	Unk	Blood	6	unknown	NA	NA	N	N	#bdbdbd	#bdbdbd	#d6604d	#27bce5	NEW	NEW	NEW	0.25	R	S	0.12	S	S	<= 0.5	S	S	<= 0.5	S	0.5	S	<= 0.25
24775_1#354	GPS_PG_UA_1025	76	#FF7F00	16206	Novel ST	6B	#3c9f00	PCV13	#f2737c	PCV20	#f2737c	UA_1025	Aetiology of suspected Meningitis in children at GKA base Hospt.	Papua New Guinea	Eastern Highlands Province	Goroka	Goroka Base Hospital	Jun	2000	M	Meningitis	CSF	6B	0.42	=<2	#3bd8c5	Y	N	#d95f0e	#bdbdbd	#d1e5f0	#27bce5	NEW	NEW	NEW	0.25	R	S	0.12	S	S	<= 0.5	S	S	<= 0.5	S	>= 4	R	<= 0.25
24936_1#44	GPS_PG_UA_382	76	#FF7F00	16206	Novel ST	6B	#3c9f00	PCV13	#f2737c	PCV20	#f2737c	UA_382	Aetiology of suspected Meningitis in children at GKA base Hospt.	Papua New Guinea	Eastern Highlands Province	Goroka	Goroka Base Hospital	Jan	1998	M	Meningitis	CSF	6B	0.25	=<2	#3bd8c5	Y	N	#d95f0e	#bdbdbd	#d1e5f0	#27bce5	NEW	NEW	NEW	0.25	R	S	0.12	S	S	<= 0.5	S	S	<= 0.5	S	0.5	S	<= 0.25
24775_1#324	GPS_PG_UA_712	76	#FF7F00	16206	Novel ST	6B	#3c9f00	PCV13	#f2737c	PCV20	#f2737c	UA_712	Aetiology of suspected Meningitis in children at GKA base Hospt.	Papua New Guinea	Eastern Highlands Province	Goroka	Goroka Base Hospital	Feb	1999	M	Meningitis	CSF	6B	0.5	=<2	#3bd8c5	Y	N	#d95f0e	#bdbdbd	#d1e5f0	#27bce5	NEW	NEW	NEW	0.25	R	S	0.12	S	S	<= 0.5	S	S	<= 0.5	S	0.5	S	<= 0.25
24775_1#347	GPS_PG_UA_932	76	#FF7F00	16206	Novel ST	6B	#3c9f00	PCV13	#f2737c	PCV20	#f2737c	UA_932	Aetiology of suspected Meningitis in children at GKA base Hospt.	Papua New Guinea	Eastern Highlands Province	Goroka	Goroka Base Hospital	Feb	2000	F	Meningitis	CSF	6B	0.25	=<2	#3bd8c5	Y	N	#d95f0e	#bdbdbd	#d1e5f0	#ffaaff	NEW	NEW	NEW	0.25	R	S	0.12	S	S	<= 0.5	S	S	<= 0.5	S	0.5	S	<= 0.25
24775_1#288	GPS_PG_TS_1552	635	#33A02C	16204	Novel ST	19F	#a5b4ff	PCV13	#f1b360	PCV20	#f1b360	TS_1552	Hospital blood culture surveillance	Papua New Guinea	Eastern Highlands Province	Goroka	Goroka Base Hospital	Nov	1997	M	Meningitis	Blood	19F	1	=<2	#3bd8c5	Y	N	#d95f0e	#bdbdbd	#d6604d	#27bce5	NEW	NEW	NEW	0.25	R	S	0.12	S	S	<= 0.5	S	S	<= 0.5	S	0.5	S	<= 0.25
24936_1#42	GPS_PG_TS_1563	635	#33A02C	16204	Novel ST	19F	#a5b4ff	PCV13	#f1b360	PCV20	#f1b360	TS_1563	Hospital blood culture surveillance	Papua New Guinea	Eastern Highlands Province	Goroka	Goroka Base Hospital	Dec	1997	M	Meningitis	Blood	19F	0.42	=<2	#3bd8c5	Y	N	#d95f0e	#bdbdbd	#d6604d	#27bce5	NEW	NEW	NEW	0.25	R	S	0.12	S	S	<= 0.5	S	S	<= 0.5	S	0.5	S	<= 0.25
24775_1#298	GPS_PG_UA_309	635	#33A02C	16204	Novel ST	19F	#a5b4ff	PCV13	#f1b360	PCV20	#f1b360	UA_309	Aetiology of suspected Meningitis in children at GKA base Hospt.	Papua New Guinea	Eastern Highlands Province	Goroka	Goroka Base Hospital	Nov	1997	M	Meningitis	CSF	19F	1	=<2	#3bd8c5	Y	N	#d95f0e	#bdbdbd	#d1e5f0	#27bce5	NEW	NEW	NEW	0.25	R	S	0.12	S	S	<= 0.5	S	S	<= 0.5	S	0.5	S	<= 0.25
24775_1#299	GPS_PG_UA_328	635	#33A02C	16204	Novel ST	19F	#a5b4ff	PCV13	#f1b360	PCV20	#f1b360	UA_328	Aetiology of suspected Meningitis in children at GKA base Hospt.	Papua New Guinea	Eastern Highlands Province	Goroka	Goroka Base Hospital	Dec	1997	M	Meningitis	CSF	19F	1	=<2	#3bd8c5	Y	N	#d95f0e	#bdbdbd	#d1e5f0	#27bce5	NEW	NEW	NEW	0.25	R	S	0.12	S	S	<= 0.5	S	S	<= 0.5	S	0.5	S	<= 0.25
24775_1#300	GPS_PG_UA_329	635	#33A02C	16204	Novel ST	19F	#a5b4ff	PCV13	#f1b360	PCV20	#f1b360	UA_329	Aetiology of suspected Meningitis in children at GKA base Hospt.	Papua New Guinea	Eastern Highlands Province	Goroka	Goroka Base Hospital	Dec	1997	M	Meningitis	CSF	19F	5	>2 & =<5	#0094df	Y	N	#d95f0e	#bdbdbd	#d1e5f0	#27bce5	NEW	NEW	NEW	0.25	R	S	0.12	S	S	<= 0.5	S	S	<= 0.5	S	0.5	S	<= 0.25
24775_1#253	GPS_PG_RG_2457	15	#A6CEE3	16198	Novel ST	7F	#c753d8	PCV13	#f2737c	PCV20	#f2737c	RG_2457	Aetiology of suspected Meningitis in children at GKA base Hospt.	Papua New Guinea	Eastern Highlands Province	Goroka	Goroka Base Hospital	Oct	1991	M	Pneumonia, Anaemia	CSF	7	0.33	=<2	#3bd8c5	N	Y	#bdbdbd	#d95f0e	#d1e5f0	#27bce5	2	NEW	2	0.06	S	S	<= 0.06	S	S	<= 0.5	S	S	<= 0.5	S	0.5	S	<= 0.25
24775_1#279	GPS_PG_TS_541	15	#A6CEE3	16198	Novel ST	7F	#c753d8	PCV13	#f2737c	PCV20	#f2737c	TS_541	Hospital blood culture surveillance	Papua New Guinea	Eastern Highlands Province	Goroka	Goroka Base Hospital	Aug	1995	M	Meningitis	Blood	7	0.67	=<2	#3bd8c5	Y	N	#d95f0e	#bdbdbd	#d6604d	#27bce5	2	NEW	2	0.06	S	S	<= 0.06	S	S	<= 0.5	S	S	<= 0.5	S	0.5	S	<= 0.25
24936_1#11	GPS_PG_UA_1162	15	#A6CEE3	16198	Novel ST	7F	#c753d8	PCV13	#f2737c	PCV20	#f2737c	UA_1162	Aetiology of suspected Meningitis in children at GKA base Hospt.	Papua New Guinea	Eastern Highlands Province	Goroka	Goroka Base Hospital	Jun	2001	M	Meningitis	CSF	10	8	>5 & =<8	#0067b7	Y	N	#d95f0e	#bdbdbd	#d1e5f0	#27bce5	2	NEW	2	0.06	S	S	<= 0.06	S	S	<= 0.5	S	S	<= 0.5	S	0.5	S	<= 0.25
24936_1#34	GPS_PG_UA_1239	15	#A6CEE3	16198	Novel ST	7F	#c753d8	PCV13	#f2737c	PCV20	#f2737c	UA_1239	Aetiology of suspected Meningitis in children at GKA base Hospt.	Papua New Guinea	Eastern Highlands Province	Goroka	Goroka Base Hospital	Nov	2001	F	Meningitis	CSF	7F	0.1	=<2	#3bd8c5	Y	N	#d95f0e	#bdbdbd	#d1e5f0	#ffaaff	2	NEW	2	0.06	S	S	<= 0.06	S	S	<= 0.5	S	S	<= 0.5	S	0.5	S	<= 0.25
24936_1#32	GPS_PG_UA_1524	15	#A6CEE3	16198	Novel ST	7F	#c753d8	PCV13	#f2737c	PCV20	#f2737c	UA_1524	Aetiology of suspected Meningitis in children at GKA base Hospt.	Papua New Guinea	Eastern Highlands Province	Goroka	Goroka Base Hospital	Jun	2003	M	Meningitis	CSF	7F	0.5	=<2	#3bd8c5	Y	N	#d95f0e	#bdbdbd	#d1e5f0	#27bce5	2	NEW	2	0.06	S	S	<= 0.06	S	S	<= 0.5	S	S	<= 0.5	S	0.5	S	<= 0.25
24775_1#240	GPS_PG_RG_141	5	#7FC97F	16193	Novel ST	23F	#ffa2e0	PCV13	#f2737c	PCV20	#f2737c	RG_141	Aetiology of suspected Meningitis in children at GKA base Hospt.	Papua New Guinea	Eastern Highlands Province	Goroka	Goroka Base Hospital	Feb	1990	F	Meningitis, Pneumonia	CSF	19	0.17	=<2	#3bd8c5	Y	Y	#d95f0e	#d95f0e	#d1e5f0	#ffaaff	0	1	1	0.25	R	S	0.12	S	S	<= 0.5	S	S	<= 0.5	S	>= 4	R	<= 0.25
24775_1#291	GPS_PG_TS_2115	5	#7FC97F	16193	Novel ST	23F	#ffa2e0	PCV13	#f2737c	PCV20	#f2737c	TS_2115	Hospital blood culture surveillance	Papua New Guinea	Eastern Highlands Province	Goroka	Goroka Base Hospital	May	2001		Unk	Blood	23	unknown	NA	NA	N	N	#bdbdbd	#bdbdbd	#d6604d	#bdbdbd	0	1	1	0.25	R	S	0.12	S	S	<= 0.5	S	S	<= 0.5	S	>= 4	R	<= 0.25
24936_1#13	GPS_PG_UA_1212	5	#7FC97F	16193	Novel ST	23F	#ffa2e0	PCV13	#f2737c	PCV20	#f2737c	UA_1212	Aetiology of suspected Meningitis in children at GKA base Hospt.	Papua New Guinea	Eastern Highlands Province	Goroka	Goroka Base Hospital	Sep	2001	M	Meningitis	CSF	8	0.25	=<2	#3bd8c5	Y	N	#d95f0e	#bdbdbd	#d1e5f0	#27bce5	0	1	1	0.25	R	S	0.12	S	S	<= 0.5	S	S	<= 0.5	S	>= 4	R	<= 0.25
24936_1#17	GPS_PG_UA_1272	5	#7FC97F	16193	Novel ST	23F	#ffa2e0	PCV13	#f2737c	PCV20	#f2737c	UA_1272	Aetiology of suspected Meningitis in children at GKA base Hospt.	Papua New Guinea	Eastern Highlands Province	Goroka	Goroka Base Hospital	Jan	2002	F	Meningitis	CSF	2	1	=<2	#3bd8c5	Y	N	#d95f0e	#bdbdbd	#d1e5f0	#ffaaff	0	1	1	0.25	R	S	0.12	S	S	<= 0.5	S	S	<= 0.5	S	>= 4	R	<= 0.25
24775_1#338	GPS_PG_UA_858	5	#7FC97F	16193	Novel ST	23F	#ffa2e0	PCV13	#f2737c	PCV20	#f2737c	UA_858	Aetiology of suspected Meningitis in children at GKA base Hospt.	Papua New Guinea	Eastern Highlands Province	Goroka	Goroka Base Hospital	Nov	1999	M	Meningitis	CSF	9/23F	0.75	=<2	#3bd8c5	Y	N	#d95f0e	#bdbdbd	#d1e5f0	#27bce5	0	1	1	0.25	R	S	0.12	S	S	<= 0.5	S	S	<= 0.5	S	>= 4	R	<= 0.25
24775_1#236	GPS_PG_Q_1712	20	#BF5B17	16189	Novel ST	23F	#ffa2e0	PCV13	#f2737c	PCV20	#f2737c	Q_1712	Multicentre Young Infant Study (WHO) ‚Äì investigation in Goroka of severe infections in children aged <3 months	Papua New Guinea	Eastern Highlands Province	Goroka	Goroka Base Hospital	Oct	1992	M	Pneumonia	Blood	23	0.17	=<2	#3bd8c5	N	Y	#bdbdbd	#d95f0e	#d6604d	#27bce5	37	4	2	<= 0.03	S	S	<= 0.06	S	S	<= 0.5	S	S	<= 0.5	S	0.5	S	<= 0.25
24775_1#320	GPS_PG_UA_695	20	#BF5B17	16189	Novel ST	23F	#ffa2e0	PCV13	#f2737c	PCV20	#f2737c	UA_695	Aetiology of suspected Meningitis in children at GKA base Hospt.	Papua New Guinea	Eastern Highlands Province	Goroka	Goroka Base Hospital	Dec	1998	M	Meningitis	CSF	23F	0.42	=<2	#3bd8c5	Y	N	#d95f0e	#bdbdbd	#d1e5f0	#27bce5	37	4	2	<= 0.03	S	S	<= 0.06	S	S	<= 0.5	S	S	<= 0.5	S	0.5	S	<= 0.25
24775_1#231	GPS_PG_MRJ_153	8	#FFFF99	16188	Novel ST	5	#0cc44f	PCV13	#f2737c	PCV20	#f2737c	MRJ_153	Aetiology study of pneumonia in children aged <5 years admitted to Tari Hospital, Hela Province	Papua New Guinea	Southern Highlands Province	Tari	Tari Hospital	Dec	1991	F	Unspecified	Blood	5	3	>2 & =<5	#0094df	N	N	#bdbdbd	#bdbdbd	#d6604d	#ffaaff	23	0	2	<= 0.03	S	S	<= 0.06	S	S	<= 0.5	S	S	<= 0.5	S	0.5	S	<= 0.25
24775_1#237	GPS_PG_Q_1903	8	#FFFF99	16188	Novel ST	5	#0cc44f	PCV13	#f2737c	PCV20	#f2737c	Q_1903	Multicentre Young Infant Study (WHO) ‚Äì investigation in Goroka of severe infections in children aged <3 months	Papua New Guinea	Eastern Highlands Province	Goroka	Goroka Base Hospital	Jan	1993	M	Pneumonia	Blood	5	0.06	=<2	#3bd8c5	N	Y	#bdbdbd	#d95f0e	#d6604d	#27bce5	23	0	2	<= 0.03	S	S	<= 0.06	S	S	<= 0.5	S	S	<= 0.5	S	0.5	S	<= 0.25
24775_1#238	GPS_PG_Q_1955	8	#FFFF99	16188	Unknown	5	#0cc44f	PCV13	#f2737c	PCV20	#f2737c	Q_1955	Multicentre Young Infant Study (WHO) ‚Äì investigation in Goroka of severe infections in children aged <3 months	Papua New Guinea	Eastern Highlands Province	Goroka	Goroka Base Hospital	Jan	1993	M	Other	Blood	5	0.1	=<2	#3bd8c5	N	N	#bdbdbd	#bdbdbd	#d6604d	#27bce5	23	0	2	<= 0.03	S	S	<= 0.06	S	S	<= 0.5	S	S	<= 0.5	S	0.5	S	<= 0.25
24775_1#234	GPS_PG_Q_482	8	#FFFF99	16188	Novel ST	5	#0cc44f	PCV13	#f2737c	PCV20	#f2737c	Q_482	Multicentre Young Infant Study (WHO) ‚Äì investigation in Goroka of severe infections in children aged <3 months	Papua New Guinea	Eastern Highlands Province	Goroka	Goroka Base Hospital	Aug	1991	M	Bacteremia	Blood	5	0.17	=<2	#3bd8c5	N	N	#bdbdbd	#bdbdbd	#d6604d	#27bce5	23	0	2	<= 0.03	S	S	<= 0.06	S	S	<= 0.5	S	S	<= 0.5	S	0.5	S	<= 0.25
24775_1#243	GPS_PG_RG_2116A	8	#FFFF99	16188	Novel ST	5	#0cc44f	PCV13	#f2737c	PCV20	#f2737c	RG_2116A	Aetiology of suspected Meningitis in children at GKA base Hospt.	Papua New Guinea	Eastern Highlands Province	Goroka	Goroka Base Hospital	Jul	1990	M	Meningitis, Pneumonia	Blood	5	0.08	=<2	#3bd8c5	Y	Y	#d95f0e	#d95f0e	#d6604d	#27bce5	23	0	2	<= 0.03	S	S	<= 0.06	S	S	<= 0.5	S	S	<= 0.5	S	0.5	S	<= 0.25
24775_1#244	GPS_PG_RG_2116C	8	#FFFF99	16188	Novel ST	5	#0cc44f	PCV13	#f2737c	PCV20	#f2737c	RG_2116C	Aetiology of suspected Meningitis in children at GKA base Hospt.	Papua New Guinea	Eastern Highlands Province	Goroka	Goroka Base Hospital	Aug	1990	M	Meningitis, Pneumonia	CSF	5	0.08	=<2	#3bd8c5	Y	Y	#d95f0e	#d95f0e	#d1e5f0	#27bce5	23	0	2	<= 0.03	S	S	<= 0.06	S	S	<= 0.5	S	S	<= 0.5	S	0.5	S	<= 0.25
24936_1#36	GPS_PG_RG_2135A	8	#FFFF99	16188	Novel ST	5	#0cc44f	PCV13	#f2737c	PCV20	#f2737c	RG_2135A	Aetiology of suspected Meningitis in children at GKA base Hospt.	Papua New Guinea	Eastern Highlands Province	Goroka	Goroka Base Hospital	Aug	1990	F	Meningitis	Blood	5	0.08	=<2	#3bd8c5	Y	N	#d95f0e	#bdbdbd	#d6604d	#ffaaff	23	0	2	<= 0.03	S	S	<= 0.06	S	S	<= 0.5	S	S	<= 0.5	S	0.5	S	<= 0.25
24775_1#286	GPS_PG_TS_1023	8	#FFFF99	16188	Novel ST	5	#0cc44f	PCV13	#f2737c	PCV20	#f2737c	TS_1023	Hospital blood culture surveillance	Papua New Guinea	Eastern Highlands Province	Goroka	Goroka Base Hospital	Apr	1996	F	Pneumonia	Blood	5	1	=<2	#3bd8c5	N	Y	#bdbdbd	#d95f0e	#d6604d	#ffaaff	23	0	2	<= 0.03	S	S	<= 0.06	S	S	<= 0.5	S	S	<= 0.5	S	0.5	S	<= 0.25
24936_1#3	GPS_PG_UA_1068	8	#FFFF99	16188	Novel ST	5	#0cc44f	PCV13	#f2737c	PCV20	#f2737c	UA_1068	Aetiology of suspected Meningitis in children at GKA base Hospt.	Papua New Guinea	Eastern Highlands Province	Goroka	Goroka Base Hospital	Oct	2000	F	Meningitis	CSF	5	0.17	=<2	#3bd8c5	Y	N	#d95f0e	#bdbdbd	#d1e5f0	#ffaaff	23	0	2	<= 0.03	S	S	<= 0.06	S	S	<= 0.5	S	S	<= 0.5	S	0.5	S	<= 0.25
24775_1#294	GPS_PG_UA_118	8	#FFFF99	16188	Novel ST	5	#0cc44f	PCV13	#f2737c	PCV20	#f2737c	UA_118	Aetiology of suspected Meningitis in children at GKA base Hospt.	Papua New Guinea	Eastern Highlands Province	Goroka	Goroka Base Hospital	Apr	1997	M	Meningitis	CSF	5	0.07	=<2	#3bd8c5	Y	N	#d95f0e	#bdbdbd	#d1e5f0	#27bce5	23	0	2	<= 0.03	S	S	<= 0.06	S	S	<= 0.5	S	S	<= 0.5	S	0.5	S	<= 0.25
24936_1#21	GPS_PG_UA_1347	8	#FFFF99	16188	Novel ST	5	#0cc44f	PCV13	#f2737c	PCV20	#f2737c	UA_1347	Aetiology of suspected Meningitis in children at GKA base Hospt.	Papua New Guinea	Eastern Highlands Province	Goroka	Goroka Base Hospital	Jun	2002	M	Meningitis	CSF	5	0.08	=<2	#3bd8c5	Y	N	#d95f0e	#bdbdbd	#d1e5f0	#27bce5	23	0	2	<= 0.03	S	S	<= 0.06	S	S	<= 0.5	S	S	<= 0.5	S	0.5	S	<= 0.25
24936_1#33	GPS_PG_UA_1370	8	#FFFF99	16188	Novel ST	5	#0cc44f	PCV13	#f2737c	PCV20	#f2737c	UA_1370	Aetiology of suspected Meningitis in children at GKA base Hospt.	Papua New Guinea	Eastern Highlands Province	Goroka	Goroka Base Hospital	Jul	2002	M	Meningitis	CSF	5	0.25	=<2	#3bd8c5	Y	N	#d95f0e	#bdbdbd	#d1e5f0	#27bce5	23	0	2	<= 0.03	S	S	<= 0.06	S	S	<= 0.5	S	S	<= 0.5	S	0.5	S	<= 0.25
24775_1#321	GPS_PG_UA_697	8	#FFFF99	16188	Novel ST	5	#0cc44f	PCV13	#f2737c	PCV20	#f2737c	UA_697	Aetiology of suspected Meningitis in children at GKA base Hospt.	Papua New Guinea	Eastern Highlands Province	Goroka	Goroka Base Hospital	Dec	1998	F	Meningitis	CSF	5	3	>2 & =<5	#0094df	Y	N	#d95f0e	#bdbdbd	#d1e5f0	#ffaaff	23	0	2	<= 0.03	S	S	<= 0.06	S	S	<= 0.5	S	S	<= 0.5	S	0.5	S	<= 0.25
24775_1#332	GPS_PG_UA_778	8	#FFFF99	16188	Novel ST	5	#0cc44f	PCV13	#f2737c	PCV20	#f2737c	UA_778	Aetiology of suspected Meningitis in children at GKA base Hospt.	Papua New Guinea	Eastern Highlands Province	Goroka	Goroka Base Hospital	Jun	1999	F	Meningitis	CSF	5	0.42	=<2	#3bd8c5	Y	N	#d95f0e	#bdbdbd	#d1e5f0	#ffaaff	23	0	2	<= 0.03	S	S	<= 0.06	S	S	<= 0.5	S	S	<= 0.5	S	0.5	S	<= 0.25
24775_1#346	GPS_PG_UA_913	8	#FFFF99	16188	Novel ST	5	#0cc44f	PCV13	#f2737c	PCV20	#f2737c	UA_913	Aetiology of suspected Meningitis in children at GKA base Hospt.	Papua New Guinea	Eastern Highlands Province	Goroka	Goroka Base Hospital	Feb	2000	M	Meningitis	CSF	5	0.33	=<2	#3bd8c5	Y	N	#d95f0e	#bdbdbd	#d1e5f0	#27bce5	23	0	2	<= 0.03	S	S	<= 0.06	S	S	<= 0.5	S	S	<= 0.5	S	0.5	S	<= 0.25
24775_1#352	GPS_PG_UA_996	8	#FFFF99	16188	Novel ST	5	#0cc44f	PCV13	#f2737c	PCV20	#f2737c	UA_996	Aetiology of suspected Meningitis in children at GKA base Hospt.	Papua New Guinea	Eastern Highlands Province	Goroka	Goroka Base Hospital	May	2000	F	Meningitis	CSF	5	0.42	=<2	#3bd8c5	Y	N	#d95f0e	#bdbdbd	#d1e5f0	#ffaaff	23	0	2	<= 0.03	S	S	<= 0.06	S	S	<= 0.5	S	S	<= 0.5	S	0.5	S	<= 0.25
24936_1#41	GPS_PG_TS_1445	635	#33A02C	16068	Unknown	29	#903605	NVT	#f1b360	NVT	#f1b360	TS_1445	Hospital blood culture surveillance	Papua New Guinea	Eastern Highlands Province	Goroka	Goroka Base Hospital	Jul	1997	F	Meningitis, Pneumonia	Blood	29	0.33	=<2	#3bd8c5	Y	Y	#d95f0e	#d95f0e	#d6604d	#ffaaff	NEW	4	NEW	0.12	R	S	0.12	S	S	<= 0.5	S	S	<= 0.5	S	0.5	S	<= 0.25
24936_1#5	GPS_PG_UA_1098	162	#66A61E	14136		4	#9020aa	PCV13	#f2737c	PCV20	#f2737c	UA_1098	Aetiology of suspected Meningitis in children at GKA base Hospt.	Papua New Guinea	Eastern Highlands Province	Goroka	Goroka Base Hospital	Dec	2000	M	Meningitis	CSF	2	0.67	=<2	#3bd8c5	Y	N	#d95f0e	#bdbdbd	#d1e5f0	#27bce5	23	0	2	<= 0.03	S	S	<= 0.06	S	S	<= 0.5	S	S	<= 0.5	S	0.5	S	<= 0.25
24936_1#49	GPS_PG_UA_1106	162	#66A61E	14136		4	#9020aa	PCV13	#f2737c	PCV20	#f2737c	UA_1106	Aetiology of suspected Meningitis in children at GKA base Hospt.	Papua New Guinea	Eastern Highlands Province	Goroka	Goroka Base Hospital	Jan	2001	F	Meningitis	CSF	2	0.17	=<2	#3bd8c5	Y	N	#d95f0e	#bdbdbd	#d1e5f0	#ffaaff	23	0	2	<= 0.03	S	S	<= 0.06	S	S	<= 0.5	S	S	<= 0.5	S	0.5	S	<= 0.25
24775_1#306	GPS_PG_UA_454	162	#66A61E	14136		4	#9020aa	PCV13	#f2737c	PCV20	#f2737c	UA_454	Aetiology of suspected Meningitis in children at GKA base Hospt.	Papua New Guinea	Eastern Highlands Province	Goroka	Goroka Base Hospital	Mar	1998	M	Meningitis	CSF	4	7	>5 & =<8	#0067b7	Y	N	#d95f0e	#bdbdbd	#d1e5f0	#27bce5	23	0	2	<= 0.03	S	S	<= 0.06	S	S	<= 0.5	S	S	<= 0.5	S	0.5	S	<= 0.25
24936_1#46	GPS_PG_UA_544	162	#66A61E	14136		4	#9020aa	PCV13	#f2737c	PCV20	#f2737c	UA_544	Aetiology of suspected Meningitis in children at GKA base Hospt.	Papua New Guinea	Eastern Highlands Province	Goroka	Goroka Base Hospital	Jun	1998	F	Meningitis	CSF	4	0.17	=<2	#3bd8c5	Y	N	#d95f0e	#bdbdbd	#d1e5f0	#ffaaff	23	0	2	<= 0.03	S	S	<= 0.06	S	S	<= 0.5	S	S	<= 0.5	S	0.5	S	<= 0.25
24775_1#315	GPS_PG_UA_626	162	#66A61E	14136		4	#9020aa	PCV13	#f2737c	PCV20	#f2737c	UA_626	Aetiology of suspected Meningitis in children at GKA base Hospt.	Papua New Guinea	Eastern Highlands Province	Goroka	Goroka Base Hospital	Sep	1998	F	Meningitis	CSF	4	0.42	=<2	#3bd8c5	Y	N	#d95f0e	#bdbdbd	#d1e5f0	#ffaaff	23	0	2	<= 0.03	S	S	<= 0.06	S	S	<= 0.5	S	S	<= 0.5	S	0.5	S	<= 0.25
24775_1#349	GPS_PG_UA_977	162	#66A61E	14136		4	#9020aa	PCV13	#f2737c	PCV20	#f2737c	UA_977	Aetiology of suspected Meningitis in children at GKA base Hospt.	Papua New Guinea	Eastern Highlands Province	Goroka	Goroka Base Hospital	Apr	2000	F	Meningitis	CSF	4	1	=<2	#3bd8c5	Y	N	#d95f0e	#bdbdbd	#d1e5f0	#ffaaff	23	0	2	<= 0.03	S	S	<= 0.06	S	S	<= 0.5	S	S	<= 0.5	S	0.5	S	<= 0.25
24775_1#351	GPS_PG_UA_990	162	#66A61E	14136		4	#9020aa	PCV13	#f2737c	PCV20	#f2737c	UA_990	Aetiology of suspected Meningitis in children at GKA base Hospt.	Papua New Guinea	Eastern Highlands Province	Goroka	Goroka Base Hospital	May	2000	M	Meningitis	CSF	4	2	=<2	#3bd8c5	Y	N	#d95f0e	#bdbdbd	#d1e5f0	#27bce5	23	0	2	<= 0.03	S	S	<= 0.06	S	S	<= 0.5	S	S	<= 0.5	S	0.5	S	<= 0.25
24775_1#254	GPS_PG_RG_2465A	18	#1F78B4	10183		untypable	#684f0b	NVT	#f1b360	NVT	#f1b360	RG_2465A	Aetiology of suspected Meningitis in children at GKA base Hospt.	Papua New Guinea	Eastern Highlands Province	Goroka	Goroka Base Hospital	Oct	1991	M	Meningitis	Blood	8	0.75	=<2	#3bd8c5	Y	N	#d95f0e	#bdbdbd	#d6604d	#27bce5	NEW	NEW	NEW	0.25	R	S	0.12	S	S	<= 0.5	S	S	<= 0.5	S	0.5	S	<= 0.25
24775_1#283	GPS_PG_TS_610	299	#B15928	7186		10F	#217dff	NVT	#f1b360	NVT	#f1b360	TS_610	Hospital blood culture surveillance	Papua New Guinea	Eastern Highlands Province	Goroka	Goroka Base Hospital	Sept	1995	M	Unspecified	Blood	10	0.17	=<2	#3bd8c5	N	N	#bdbdbd	#bdbdbd	#d6604d	#27bce5	0	0	6	<= 0.03	S	S	<= 0.06	S	S	<= 0.5	S	S	<= 0.5	S	0.5	S	<= 0.25
24936_1#7	GPS_PG_UA_1119	718	#DECBE4	6929		19A	#43bbff	PCV13	#f2737c	PCV20	#f2737c	UA_1119	Aetiology of suspected Meningitis in children at GKA base Hospt.	Papua New Guinea	Eastern Highlands Province	Goroka	Goroka Base Hospital	Feb	2001	F	Meningitis	CSF	2	0.17	=<2	#3bd8c5	Y	N	#d95f0e	#bdbdbd	#d1e5f0	#ffaaff	37	NEW	NEW	0.06	S	S	<= 0.06	S	S	<= 0.5	S	S	<= 0.5	S	2	I	<= 0.25
24936_1#52	GPS_PG_ZN_1308	718	#DECBE4	6929		19A	#43bbff	PCV13	#f2737c	PCV20	#f2737c	ZN_1308	Aetiology of ALRI and meningitis in hospitalised children from EHP, PNG	Papua New Guinea	Eastern Highlands Province	Goroka	Goroka Base Hospital	Jan	2014	M	Suspected meningitis	CSF	19A	0.75	=<2	#3bd8c5	Y	N	#d95f0e	#bdbdbd	#d1e5f0	#27bce5	37	NEW	NEW	0.06	S	S	<= 0.06	S	S	<= 0.5	S	S	<= 0.5	S	2	I	<= 0.25
24775_1#281	GPS_PG_TS_567	814	#30D5C8	6759		6A	#bd009a	PCV13	#f2737c	PCV20	#f2737c	TS_567	Hospital blood culture surveillance	Papua New Guinea	Eastern Highlands Province	Goroka	Goroka Base Hospital	Aug	1995	M	Meningitis	Blood	6	0.83	=<2	#3bd8c5	Y	N	#d95f0e	#bdbdbd	#d6604d	#27bce5	NEW	NEW	NEW	0.25	R	S	0.12	S	S	<= 0.5	S	S	<= 0.5	S	0.5	S	<= 0.25
24775_1#246	GPS_PG_RG_2124	595	#E6AB02	6755		serogroup 24	#019752	NVT	#f1b360	NVT	#f1b360	RG_2124	Aetiology of suspected Meningitis in children at GKA base Hospt.	Papua New Guinea	Eastern Highlands Province	Goroka	Goroka Base Hospital	Jul	1990	F	Meningitis, Gastro	CSF	24	3	>2 & =<5	#0094df	Y	N	#d95f0e	#bdbdbd	#d1e5f0	#ffaaff	NEW	NEW	NEW	0.12	R	S	<= 0.06	S	S	<= 0.5	S	S	<= 0.5	S	0.5	S	<= 0.25
24775_1#278	GPS_PG_TS_460	595	#E6AB02	6755		serogroup 24	#019752	NVT	#f1b360	NVT	#f1b360	TS_460	Hospital blood culture surveillance	Papua New Guinea	Eastern Highlands Province	Goroka	Goroka Base Hospital	Jul	1995	F	Meningitis	CSF	24	0.67	=<2	#3bd8c5	Y	N	#d95f0e	#bdbdbd	#d1e5f0	#ffaaff	NEW	NEW	NEW	0.12	R	S	<= 0.06	S	S	<= 0.5	S	S	<= 0.5	S	0.5	S	<= 0.25
24775_1#355	GPS_PG_UA_1028	595	#E6AB02	6755		serogroup 24	#019752	NVT	#f1b360	NVT	#f1b360	UA_1028	Aetiology of suspected Meningitis in children at GKA base Hospt.	Papua New Guinea	Eastern Highlands Province	Goroka	Goroka Base Hospital	Jun	2000	M	Meningitis	CSF	24F	0.25	=<2	#3bd8c5	Y	N	#d95f0e	#bdbdbd	#d1e5f0	#27bce5	NEW	NEW	NEW	0.12	R	S	<= 0.06	S	S	<= 0.5	S	S	<= 0.5	S	0.5	S	<= 0.25
24936_1#22	GPS_PG_UA_1361	595	#E6AB02	6755		serogroup 24	#019752	NVT	#f1b360	NVT	#f1b360	UA_1361	Aetiology of suspected Meningitis in children at GKA base Hospt.	Papua New Guinea	Eastern Highlands Province	Goroka	Goroka Base Hospital	Jun	2002	F	Meningitis	CSF	24F	0.33	=<2	#3bd8c5	Y	N	#d95f0e	#bdbdbd	#d1e5f0	#ffaaff	NEW	NEW	NEW	0.12	R	S	<= 0.06	S	S	<= 0.5	S	S	<= 0.5	S	0.5	S	<= 0.25
24936_1#23	GPS_PG_UA_1372	595	#E6AB02	6755		serogroup 24	#019752	NVT	#f1b360	NVT	#f1b360	UA_1372	Aetiology of suspected Meningitis in children at GKA base Hospt.	Papua New Guinea	Eastern Highlands Province	Goroka	Goroka Base Hospital	Jul	2002	M	Meningitis	CSF	24F	0.17	=<2	#3bd8c5	Y	N	#d95f0e	#bdbdbd	#d1e5f0	#27bce5	NEW	NEW	NEW	0.12	R	S	<= 0.06	S	S	<= 0.5	S	S	<= 0.5	S	0.5	S	<= 0.25
24775_1#313	GPS_PG_UA_604	595	#E6AB02	6755		serogroup 24	#019752	NVT	#f1b360	NVT	#f1b360	UA_604	Aetiology of suspected Meningitis in children at GKA base Hospt.	Papua New Guinea	Eastern Highlands Province	Goroka	Goroka Base Hospital	Aug	1998	M	Meningitis	CSF	24	0.58	=<2	#3bd8c5	Y	N	#d95f0e	#bdbdbd	#d1e5f0	#27bce5	NEW	NEW	NEW	0.12	R	S	<= 0.06	S	S	<= 0.5	S	S	<= 0.5	S	0.5	S	<= 0.25
24775_1#327	GPS_PG_UA_722	595	#E6AB02	6755		serogroup 24	#019752	NVT	#f1b360	NVT	#f1b360	UA_722	Aetiology of suspected Meningitis in children at GKA base Hospt.	Papua New Guinea	Eastern Highlands Province	Goroka	Goroka Base Hospital	Feb	1999	M	Meningitis	CSF	NT	0.92	=<2	#3bd8c5	Y	N	#d95f0e	#bdbdbd	#d1e5f0	#27bce5	NEW	NEW	NEW	0.12	R	S	<= 0.06	S	S	<= 0.5	S	S	<= 0.5	S	0.5	S	<= 0.25
24775_1#331	GPS_PG_UA_768	595	#E6AB02	6755		serogroup 24	#019752	NVT	#f1b360	NVT	#f1b360	UA_768	Aetiology of suspected Meningitis in children at GKA base Hospt.	Papua New Guinea	Eastern Highlands Province	Goroka	Goroka Base Hospital	May	1999	F	Meningitis	CSF	46	0.25	=<2	#3bd8c5	Y	N	#d95f0e	#bdbdbd	#d1e5f0	#ffaaff	NEW	NEW	NEW	0.12	R	S	<= 0.06	S	S	<= 0.5	S	S	<= 0.5	S	0.5	S	<= 0.25
24775_1#342	GPS_PG_UA_891	595	#E6AB02	6755		serogroup 24	#019752	NVT	#f1b360	NVT	#f1b360	UA_891	Aetiology of suspected Meningitis in children at GKA base Hospt.	Papua New Guinea	Eastern Highlands Province	Goroka	Goroka Base Hospital	Jan	2000	M	Meningitis	CSF	7	0.58	=<2	#3bd8c5	Y	N	#d95f0e	#bdbdbd	#d1e5f0	#27bce5	NEW	NEW	NEW	0.12	R	S	<= 0.06	S	S	<= 0.5	S	S	<= 0.5	S	0.5	S	<= 0.25
24775_1#255	GPS_PG_RG_2465C	224	#B2DF8A	6748		8	#00880d	NVT	#f1b360	PCV20	#f2737c	RG_2465C	Aetiology of suspected Meningitis in children at GKA base Hospt.	Papua New Guinea	Eastern Highlands Province	Goroka	Goroka Base Hospital	Oct	1991	M	Meningitis	CSF	8	0.75	=<2	#3bd8c5	Y	N	#d95f0e	#bdbdbd	#d1e5f0	#27bce5	50	NEW	0	<= 0.03	S	S	<= 0.06	S	S	<= 0.5	S	S	<= 0.5	S	0.5	S	<= 0.25
24977_8#286	GPS_PG_UA_1051	224	#B2DF8A	6748		8	#00880d	NVT	#f1b360	PCV20	#f2737c	UA_1051	Aetiology of suspected Meningitis in children at GKA base Hospt.	Papua New Guinea	Eastern Highlands Province	Goroka	Goroka Base Hospital	Aug	2000	F	Meningitis	CSF	8	2	=<2	#3bd8c5	Y	N	#d95f0e	#bdbdbd	#d1e5f0	#ffaaff	50	NEW	0	<= 0.03	S	S	<= 0.06	S	S	<= 0.5	S	S	<= 0.5	S	0.5	S	<= 0.25
24936_1#12	GPS_PG_UA_1209	224	#B2DF8A	6748		8	#00880d	NVT	#f1b360	PCV20	#f2737c	UA_1209	Aetiology of suspected Meningitis in children at GKA base Hospt.	Papua New Guinea	Eastern Highlands Province	Goroka	Goroka Base Hospital	Sep	2001	M	Meningitis	CSF	12	0.25	=<2	#3bd8c5	Y	N	#d95f0e	#bdbdbd	#d1e5f0	#27bce5	50	NEW	0	<= 0.03	S	S	<= 0.06	S	S	<= 0.5	S	S	<= 0.5	S	0.5	S	<= 0.25
24936_1#31	GPS_PG_UA_1493	224	#B2DF8A	6748		8	#00880d	NVT	#f1b360	PCV20	#f2737c	UA_1493	Aetiology of suspected Meningitis in children at GKA base Hospt.	Papua New Guinea	Eastern Highlands Province	Goroka	Goroka Base Hospital	Apr	2003	M	Meningitis	CSF	8	0.5	=<2	#3bd8c5	Y	N	#d95f0e	#bdbdbd	#d1e5f0	#27bce5	50	NEW	0	<= 0.03	S	S	<= 0.06	S	S	<= 0.5	S	S	<= 0.5	S	0.5	S	<= 0.25
24775_1#330	GPS_PG_UA_747	224	#B2DF8A	6748		8	#00880d	NVT	#f1b360	PCV20	#f2737c	UA_747	Aetiology of suspected Meningitis in children at GKA base Hospt.	Papua New Guinea	Eastern Highlands Province	Goroka	Goroka Base Hospital	Apr	1999	M	Meningitis	CSF	8	3	>2 & =<5	#0094df	Y	N	#d95f0e	#bdbdbd	#d1e5f0	#27bce5	50	NEW	0	<= 0.03	S	S	<= 0.06	S	S	<= 0.5	S	S	<= 0.5	S	0.5	S	<= 0.25
24977_8#285	GPS_PG_Q_1473	32	#F0027F	5455		7F	#c753d8	PCV13	#f2737c	PCV20	#f2737c	Q_1473	Multicentre Young Infant Study (WHO) ‚Äì investigation in Goroka of severe infections in children aged <3 months	Papua New Guinea	Eastern Highlands Province	Goroka	Goroka Base Hospital	Aug	1992	M	Pneumonia	Blood	7	0.21	=<2	#3bd8c5	N	Y	#bdbdbd	#d95f0e	#d6604d	#27bce5	2	0	2	<= 0.03	S	S	<= 0.06	S	S	<= 0.5	S	S	<= 0.5	S	0.5	S	<= 0.25
24936_1#35	GPS_PG_MRJ_79	40	#386CB0	5355		22A	#a61104	NVT	#f1b360	NVT	#f1b360	MRJ_79	Aetiology study of pneumonia in children aged <5 years admitted to Tari Hospital, Hela Province	Papua New Guinea	Southern Highlands Province	Tari	Tari Hospital	Apr	1990	M	Unspecified	Blood	22	1	=<2	#3bd8c5	N	N	#bdbdbd	#bdbdbd	#d6604d	#27bce5	0	4	3	<= 0.03	S	S	<= 0.06	S	S	<= 0.5	S	S	<= 0.5	S	0.5	S	<= 0.25
24775_1#326	GPS_PG_UA_718	40	#386CB0	5355		22A	#a61104	NVT	#f1b360	NVT	#f1b360	UA_718	Aetiology of suspected Meningitis in children at GKA base Hospt.	Papua New Guinea	Eastern Highlands Province	Goroka	Goroka Base Hospital	Feb	1999	M	Meningitis	CSF	22A	1	=<2	#3bd8c5	Y	N	#d95f0e	#bdbdbd	#d1e5f0	#27bce5	NEW	NEW	NEW	0.25	R	S	0.12	S	S	<= 0.5	S	S	<= 0.5	S	0.5	S	<= 0.25
24936_1#25	GPS_PG_UA_1381	540	#B3E2CD	4875		45	#ffb77a	NVT	#f1b360	NVT	#f1b360	UA_1381	Aetiology of suspected Meningitis in children at GKA base Hospt.	Papua New Guinea	Eastern Highlands Province	Goroka	Goroka Base Hospital	Aug	2002	M	Meningitis	CSF	45	0.25	=<2	#3bd8c5	Y	N	#d95f0e	#bdbdbd	#d1e5f0	#27bce5	0	0	0	<= 0.03	S	S	<= 0.06	S	S	<= 0.5	S	S	<= 0.5	S	0.5	S	<= 0.25
24775_1#350	GPS_PG_UA_989	817	#E41A1C	4274		6A	#bd009a	PCV13	#f2737c	PCV20	#f2737c	UA_989	Aetiology of suspected Meningitis in children at GKA base Hospt.	Papua New Guinea	Eastern Highlands Province	Goroka	Goroka Base Hospital	May	2000	M	Meningitis	CSF	6A	0.17	=<2	#3bd8c5	Y	N	#d95f0e	#bdbdbd	#d1e5f0	#27bce5	NEW	NEW	NEW	0.12	R	S	<= 0.06	S	S	<= 0.5	S	S	<= 0.5	S	0.5	S	<= 0.25
24936_1#29	GPS_PG_UA_1451	713	#CBD5E8	4240		6C	#2651d6	NVT	#f1b360	NVT	#f1b360	UA_1451	Aetiology of suspected Meningitis in children at GKA base Hospt.	Papua New Guinea	Eastern Highlands Province	Goroka	Goroka Base Hospital	Dec	2002	M	Meningitis	CSF	46	3	>2 & =<5	#0094df	Y	N	#d95f0e	#bdbdbd	#d1e5f0	#27bce5	11	4	0	<= 0.03	S	S	<= 0.06	S	S	<= 0.5	S	S	<= 0.5	S	0.5	S	<= 0.25
24775_1#245	GPS_PG_RG_2122	162	#66A61E	4127		4	#9020aa	PCV13	#f2737c	PCV20	#f2737c	RG_2122	Aetiology of suspected Meningitis in children at GKA base Hospt.	Papua New Guinea	Eastern Highlands Province	Goroka	Goroka Base Hospital	Jul	1990	M	Meningitis	CSF	4	0.42	=<2	#3bd8c5	Y	N	#d95f0e	#bdbdbd	#d1e5f0	#27bce5	23	0	2	<= 0.03	S	S	<= 0.06	S	S	<= 0.5	S	S	<= 0.5	S	0.5	S	<= 0.25
24775_1#242	GPS_PG_RG_2105C	334	#E7298A	1527		12F	#0283f5	NVT	#f1b360	PCV20	#f2737c	RG_2105C	Aetiology of suspected Meningitis in children at GKA base Hospt.	Papua New Guinea	Eastern Highlands Province	Goroka	Goroka Base Hospital	Jun	1990	F	Meningitis, Pneumonia	CSF	12	0.33	=<2	#3bd8c5	Y	Y	#d95f0e	#d95f0e	#d1e5f0	#ffaaff	37	4	23	<= 0.03	S	S	<= 0.06	S	S	<= 0.5	S	S	<= 0.5	S	0.5	S	<= 0.25
24775_1#235	GPS_PG_Q_888	96	#7570B3	1504		2	#c36bf5	NVT	#f1b360	NVT	#f1b360	Q_888	Multicentre Young Infant Study (WHO) ‚Äì investigation in Goroka of severe infections in children aged <3 months	Papua New Guinea	Eastern Highlands Province	Goroka	Goroka Base Hospital	Feb	1992	F	Meningitis	Blood	2	0.23	=<2	#3bd8c5	Y	N	#d95f0e	#bdbdbd	#d6604d	#ffaaff	50	0	2	<= 0.03	S	S	<= 0.06	S	S	<= 0.5	S	S	<= 0.5	S	0.5	S	<= 0.25
24936_1#37	GPS_PG_RG_2181	96	#7570B3	1504		2	#c36bf5	NVT	#f1b360	NVT	#f1b360	RG_2181	Aetiology of suspected Meningitis in children at GKA base Hospt.	Papua New Guinea	Eastern Highlands Province	Goroka	Goroka Base Hospital	Nov	1990	F	Meningitis	CSF	2	0.25	=<2	#3bd8c5	Y	N	#d95f0e	#bdbdbd	#d1e5f0	#ffaaff	50	0	2	<= 0.03	S	S	<= 0.06	S	S	<= 0.5	S	S	<= 0.5	S	0.5	S	<= 0.25
24775_1#257	GPS_PG_RG_2492	96	#7570B3	1504		2	#c36bf5	NVT	#f1b360	NVT	#f1b360	RG_2492	Aetiology of suspected Meningitis in children at GKA base Hospt.	Papua New Guinea	Eastern Highlands Province	Goroka	Goroka Base Hospital	Nov	1991	M	Pneumonia, Anaemia	CSF	4	0.17	=<2	#3bd8c5	N	Y	#bdbdbd	#d95f0e	#d1e5f0	#27bce5	50	0	2	<= 0.03	S	S	<= 0.06	S	S	<= 0.5	S	S	<= 0.5	S	0.5	S	<= 0.25
24936_1#38	GPS_PG_RG_2529	96	#7570B3	1504		2	#c36bf5	NVT	#f1b360	NVT	#f1b360	RG_2529	Aetiology of suspected Meningitis in children at GKA base Hospt.	Papua New Guinea	Eastern Highlands Province	Goroka	Goroka Base Hospital	Jan	1992	M	Meningitis, Pneumonia	CSF	2	0.33	=<2	#3bd8c5	Y	Y	#d95f0e	#d95f0e	#d1e5f0	#27bce5	50	0	2	<= 0.03	S	S	<= 0.06	S	S	<= 0.5	S	S	<= 0.5	S	0.5	S	<= 0.25
24775_1#261	GPS_PG_RG_2692	96	#7570B3	1504		2	#c36bf5	NVT	#f1b360	NVT	#f1b360	RG_2692	Aetiology of suspected Meningitis in children at GKA base Hospt.	Papua New Guinea	Eastern Highlands Province	Goroka	Goroka Base Hospital	Jul	1992	M	Meningitis, Pneumonia	CSF	19	0.42	=<2	#3bd8c5	Y	Y	#d95f0e	#d95f0e	#d1e5f0	#27bce5	50	0	2	<= 0.03	S	S	<= 0.06	S	S	<= 0.5	S	S	<= 0.5	S	0.5	S	<= 0.25
24775_1#263	GPS_PG_RG_40A	96	#7570B3	1504		2	#c36bf5	NVT	#f1b360	NVT	#f1b360	RG_40A	Aetiology of suspected Meningitis in children at GKA base Hospt.	Papua New Guinea	Eastern Highlands Province	Goroka	Goroka Base Hospital	Sept	1989	M	Meningitis	Blood	2	0.17	=<2	#3bd8c5	Y	N	#d95f0e	#bdbdbd	#d6604d	#27bce5	50	0	2	<= 0.03	S	S	<= 0.06	S	S	<= 0.5	S	S	<= 0.5	S	0.5	S	<= 0.25
24775_1#264	GPS_PG_RG_52	96	#7570B3	1504		2	#c36bf5	NVT	#f1b360	NVT	#f1b360	RG_52	Aetiology of suspected Meningitis in children at GKA base Hospt.	Papua New Guinea	Eastern Highlands Province	Goroka	Goroka Base Hospital	Oct	1989	M	Pneumonia, Meningitis	Blood	2	0.33	=<2	#3bd8c5	Y	Y	#d95f0e	#d95f0e	#d6604d	#27bce5	50	0	2	<= 0.03	S	S	<= 0.06	S	S	<= 0.5	S	S	<= 0.5	S	0.5	S	<= 0.25
24775_1#273	GPS_PG_TS_168	96	#7570B3	1504		2	#c36bf5	NVT	#f1b360	NVT	#f1b360	TS_168	Hospital blood culture surveillance	Papua New Guinea	Eastern Highlands Province	Goroka	Goroka Base Hospital	Feb	1995	F	Meningitis	CSF	2	0.17	=<2	#3bd8c5	Y	N	#d95f0e	#bdbdbd	#d1e5f0	#ffaaff	50	0	12	<= 0.03	S	S	<= 0.06	S	S	<= 0.5	S	S	<= 0.5	S	0.5	S	<= 0.25
24775_1#274	GPS_PG_TS_173	96	#7570B3	1504		2	#c36bf5	NVT	#f1b360	NVT	#f1b360	TS_173	Hospital blood culture surveillance	Papua New Guinea	Eastern Highlands Province	Goroka	Goroka Base Hospital	Feb	1995	M	Meningitis	Blood	2	0.33	=<2	#3bd8c5	Y	N	#d95f0e	#bdbdbd	#d6604d	#27bce5	50	0	2	<= 0.03	S	S	<= 0.06	S	S	<= 0.5	S	S	<= 0.5	S	0.5	S	<= 0.25
24775_1#277	GPS_PG_TS_208	96	#7570B3	1504		2	#c36bf5	NVT	#f1b360	NVT	#f1b360	TS_208	Hospital blood culture surveillance	Papua New Guinea	Eastern Highlands Province	Goroka	Goroka Base Hospital	Feb	1995	M	Pneumonia	CSF	12	0.17	=<2	#3bd8c5	N	Y	#bdbdbd	#d95f0e	#d1e5f0	#27bce5	50	0	2	<= 0.03	S	S	<= 0.06	S	S	<= 0.5	S	S	<= 0.5	S	0.5	S	<= 0.25
24936_1#43	GPS_PG_UA_103	96	#7570B3	1504		2	#c36bf5	NVT	#f1b360	NVT	#f1b360	UA_103	Aetiology of suspected Meningitis in children at GKA base Hospt.	Papua New Guinea	Eastern Highlands Province	Goroka	Goroka Base Hospital	Apr	1997	M	Meningitis	CSF	2	0.5	=<2	#3bd8c5	Y	N	#d95f0e	#bdbdbd	#d1e5f0	#27bce5	50	0	2	<= 0.03	S	S	<= 0.06	S	S	<= 0.5	S	S	<= 0.5	S	0.5	S	<= 0.25
24936_1#4	GPS_PG_UA_1090	96	#7570B3	1504		2	#c36bf5	NVT	#f1b360	NVT	#f1b360	UA_1090	Aetiology of suspected Meningitis in children at GKA base Hospt.	Papua New Guinea	Eastern Highlands Province	Goroka	Goroka Base Hospital	Nov	2000	M	Meningitis	CSF	23F	0.58	=<2	#3bd8c5	Y	N	#d95f0e	#bdbdbd	#d1e5f0	#27bce5	50	0	2	<= 0.03	S	S	<= 0.06	S	S	<= 0.5	S	S	<= 0.5	S	0.5	S	<= 0.25
24936_1#6	GPS_PG_UA_1113	96	#7570B3	1504		2	#c36bf5	NVT	#f1b360	NVT	#f1b360	UA_1113	Aetiology of suspected Meningitis in children at GKA base Hospt.	Papua New Guinea	Eastern Highlands Province	Goroka	Goroka Base Hospital	Feb	2001	M	Meningitis	CSF	4	0.33	=<2	#3bd8c5	Y	N	#d95f0e	#bdbdbd	#d1e5f0	#27bce5	50	0	2	<= 0.03	S	S	<= 0.06	S	S	<= 0.5	S	S	<= 0.5	S	0.5	S	<= 0.25
24936_1#26	GPS_PG_UA_1397	96	#7570B3	1504		2	#c36bf5	NVT	#f1b360	NVT	#f1b360	UA_1397	Aetiology of suspected Meningitis in children at GKA base Hospt.	Papua New Guinea	Eastern Highlands Province	Goroka	Goroka Base Hospital	Aug	2002	M	Meningitis	CSF	2	0.25	=<2	#3bd8c5	Y	N	#d95f0e	#bdbdbd	#d1e5f0	#27bce5	50	0	2	<= 0.03	S	S	<= 0.06	S	S	<= 0.5	S	S	<= 0.5	S	0.5	S	<= 0.25
24936_1#27	GPS_PG_UA_1439	96	#7570B3	1504		2	#c36bf5	NVT	#f1b360	NVT	#f1b360	UA_1439	Aetiology of suspected Meningitis in children at GKA base Hospt.	Papua New Guinea	Eastern Highlands Province	Goroka	Goroka Base Hospital	Dec	2002	M	Meningitis	CSF	2	0.25	=<2	#3bd8c5	Y	N	#d95f0e	#bdbdbd	#d1e5f0	#27bce5	50	0	2	<= 0.03	S	S	<= 0.06	S	S	<= 0.5	S	S	<= 0.5	S	0.5	S	<= 0.25
24775_1#310	GPS_PG_UA_575	96	#7570B3	1504		2	#c36bf5	NVT	#f1b360	NVT	#f1b360	UA_575	Aetiology of suspected Meningitis in children at GKA base Hospt.	Papua New Guinea	Eastern Highlands Province	Goroka	Goroka Base Hospital	Jul	1998	F	Meningitis	CSF	2	0.25	=<2	#3bd8c5	Y	N	#d95f0e	#bdbdbd	#d1e5f0	#ffaaff	50	0	2	<= 0.03	S	S	<= 0.06	S	S	<= 0.5	S	S	<= 0.5	S	0.5	S	<= 0.25
24775_1#312	GPS_PG_UA_592	96	#7570B3	1504		2	#c36bf5	NVT	#f1b360	NVT	#f1b360	UA_592	Aetiology of suspected Meningitis in children at GKA base Hospt.	Papua New Guinea	Eastern Highlands Province	Goroka	Goroka Base Hospital	Aug	1998	M	Meningitis	CSF	2	0.33	=<2	#3bd8c5	Y	N	#d95f0e	#bdbdbd	#d1e5f0	#27bce5	50	0	2	<= 0.03	S	S	<= 0.06	S	S	<= 0.5	S	S	<= 0.5	S	0.5	S	<= 0.25
24775_1#314	GPS_PG_UA_617	96	#7570B3	1504		2	#c36bf5	NVT	#f1b360	NVT	#f1b360	UA_617	Aetiology of suspected Meningitis in children at GKA base Hospt.	Papua New Guinea	Eastern Highlands Province	Goroka	Goroka Base Hospital	Aug	1998	F	Meningitis	CSF	2	0.58	=<2	#3bd8c5	Y	N	#d95f0e	#bdbdbd	#d1e5f0	#ffaaff	50	0	2	<= 0.03	S	S	<= 0.06	S	S	<= 0.5	S	S	<= 0.5	S	0.5	S	<= 0.25
24775_1#323	GPS_PG_UA_709	96	#7570B3	1504		2	#c36bf5	NVT	#f1b360	NVT	#f1b360	UA_709	Aetiology of suspected Meningitis in children at GKA base Hospt.	Papua New Guinea	Eastern Highlands Province	Goroka	Goroka Base Hospital	Jan	1999	F	Meningitis	CSF	2	0.58	=<2	#3bd8c5	Y	N	#d95f0e	#bdbdbd	#d1e5f0	#ffaaff	50	0	2	<= 0.03	S	S	<= 0.06	S	S	<= 0.5	S	S	<= 0.5	S	0.5	S	<= 0.25
24936_1#47	GPS_PG_UA_820	96	#7570B3	1504		2	#c36bf5	NVT	#f1b360	NVT	#f1b360	UA_820	Aetiology of suspected Meningitis in children at GKA base Hospt.	Papua New Guinea	Eastern Highlands Province	Goroka	Goroka Base Hospital	Sep	1999	M	Meningitis	CSF	2	0.92	=<2	#3bd8c5	Y	N	#d95f0e	#bdbdbd	#d1e5f0	#27bce5	50	0	12	<= 0.03	S	S	<= 0.06	S	S	<= 0.5	S	S	<= 0.5	S	0.5	S	<= 0.25
24775_1#334	GPS_PG_UA_821	96	#7570B3	1504		2	#c36bf5	NVT	#f1b360	NVT	#f1b360	UA_821	Aetiology of suspected Meningitis in children at GKA base Hospt.	Papua New Guinea	Eastern Highlands Province	Goroka	Goroka Base Hospital	Sep	1999	F	Meningitis	CSF	5	0.17	=<2	#3bd8c5	Y	N	#d95f0e	#bdbdbd	#d1e5f0	#ffaaff	50	0	12	<= 0.03	S	S	<= 0.06	S	S	<= 0.5	S	S	<= 0.5	S	0.5	S	<= 0.25
24775_1#335	GPS_PG_UA_828	96	#7570B3	1504		2	#c36bf5	NVT	#f1b360	NVT	#f1b360	UA_828	Aetiology of suspected Meningitis in children at GKA base Hospt.	Papua New Guinea	Eastern Highlands Province	Goroka	Goroka Base Hospital	Sep	1999	M	Unspecified	CSF	2	0.42	=<2	#3bd8c5	N	N	#bdbdbd	#bdbdbd	#d1e5f0	#27bce5	50	0	2	<= 0.03	S	S	<= 0.06	S	S	<= 0.5	S	S	<= 0.5	S	0.5	S	<= 0.25
24775_1#339	GPS_PG_UA_861	96	#7570B3	1504		2	#c36bf5	NVT	#f1b360	NVT	#f1b360	UA_861	Aetiology of suspected Meningitis in children at GKA base Hospt.	Papua New Guinea	Eastern Highlands Province	Goroka	Goroka Base Hospital	Nov	1999	F	Meningitis	CSF	5	0.25	=<2	#3bd8c5	Y	N	#d95f0e	#bdbdbd	#d1e5f0	#ffaaff	50	0	2	<= 0.03	S	S	<= 0.06	S	S	<= 0.5	S	S	<= 0.5	S	0.5	S	<= 0.25
24775_1#341	GPS_PG_UA_878	96	#7570B3	1504		2	#c36bf5	NVT	#f1b360	NVT	#f1b360	UA_878	Aetiology of suspected Meningitis in children at GKA base Hospt.	Papua New Guinea	Eastern Highlands Province	Goroka	Goroka Base Hospital	Dec	1999	M	Meningitis	CSF	2	0.17	=<2	#3bd8c5	Y	N	#d95f0e	#bdbdbd	#d1e5f0	#27bce5	50	0	2	<= 0.03	S	S	<= 0.06	S	S	<= 0.5	S	S	<= 0.5	S	0.5	S	<= 0.25
24936_1#28	GPS_PG_UA_1441	226	#FDCDAC	1475		27	#00807c	NVT	#f1b360	NVT	#f1b360	UA_1441	Aetiology of suspected Meningitis in children at GKA base Hospt.	Papua New Guinea	Eastern Highlands Province	Goroka	Goroka Base Hospital	Dec	2002	M	Meningitis	CSF	5	0.17	=<2	#3bd8c5	Y	N	#d95f0e	#bdbdbd	#d1e5f0	#27bce5	2	0	0	<= 0.03	S	S	<= 0.06	S	S	<= 0.5	S	S	<= 0.5	S	0.5	S	<= 0.25
24775_1#249	GPS_PG_RG_2198	20	#BF5B17	802		23F	#ffa2e0	PCV13	#f2737c	PCV20	#f2737c	RG_2198	Aetiology of suspected Meningitis in children at GKA base Hospt.	Papua New Guinea	Eastern Highlands Province	Goroka	Goroka Base Hospital	Dec	1990	F	Meningitis, Malnutrition	CSF	2	0.08	=<2	#3bd8c5	Y	N	#d95f0e	#bdbdbd	#d1e5f0	#ffaaff	37	4	2	<= 0.03	S	S	<= 0.06	S	S	<= 0.5	S	S	<= 0.5	S	2	I	<= 0.25
24775_1#356	GPS_PG_UA_1038	20	#BF5B17	802		23F	#ffa2e0	PCV13	#f2737c	PCV20	#f2737c	UA_1038	Aetiology of suspected Meningitis in children at GKA base Hospt.	Papua New Guinea	Eastern Highlands Province	Goroka	Goroka Base Hospital	Jul	2000	M	Meningitis	CSF	23F	0.5	=<2	#3bd8c5	Y	N	#d95f0e	#bdbdbd	#d1e5f0	#27bce5	37	4	2	<= 0.03	S	S	<= 0.06	S	S	<= 0.5	S	S	<= 0.5	S	2	I	> 8
24775_1#357	GPS_PG_UA_1044	20	#BF5B17	802		23F	#ffa2e0	PCV13	#f2737c	PCV20	#f2737c	UA_1044	Aetiology of suspected Meningitis in children at GKA base Hospt.	Papua New Guinea	Eastern Highlands Province	Goroka	Goroka Base Hospital	Aug	2000	M	Meningitis	CSF	23F	0.33	=<2	#3bd8c5	Y	N	#d95f0e	#bdbdbd	#d1e5f0	#27bce5	37	4	2	<= 0.03	S	S	<= 0.06	S	S	<= 0.5	S	S	<= 0.5	S	2	I	> 8
24936_1#30	GPS_PG_UA_1468	20	#BF5B17	802		23F	#ffa2e0	PCV13	#f2737c	PCV20	#f2737c	UA_1468	Aetiology of suspected Meningitis in children at GKA base Hospt.	Papua New Guinea	Eastern Highlands Province	Goroka	Goroka Base Hospital	Feb	2003	M	Meningitis	CSF	23F	0.58	=<2	#3bd8c5	Y	N	#d95f0e	#bdbdbd	#d1e5f0	#27bce5	37	4	2	<= 0.03	S	S	<= 0.06	S	S	<= 0.5	S	S	<= 0.5	S	2	I	> 8
24936_1#45	GPS_PG_UA_383	20	#BF5B17	802		23F	#ffa2e0	PCV13	#f2737c	PCV20	#f2737c	UA_383	Aetiology of suspected Meningitis in children at GKA base Hospt.	Papua New Guinea	Eastern Highlands Province	Goroka	Goroka Base Hospital	Jan	1998	F	Meningitis	CSF	23F	2	=<2	#3bd8c5	Y	N	#d95f0e	#bdbdbd	#d1e5f0	#ffaaff	37	4	2	<= 0.03	S	S	<= 0.06	S	S	<= 0.5	S	S	<= 0.5	S	2	I	> 8
24775_1#304	GPS_PG_UA_385	20	#BF5B17	802		23F	#ffa2e0	PCV13	#f2737c	PCV20	#f2737c	UA_385	Aetiology of suspected Meningitis in children at GKA base Hospt.	Papua New Guinea	Eastern Highlands Province	Goroka	Goroka Base Hospital	Feb	1998	M	Meningitis	CSF	?	0.33	=<2	#3bd8c5	Y	N	#d95f0e	#bdbdbd	#d1e5f0	#27bce5	37	4	2	<= 0.03	S	S	<= 0.06	S	S	<= 0.5	S	S	<= 0.5	S	2	I	> 8
24775_1#308	GPS_PG_UA_460	20	#BF5B17	802		23F	#ffa2e0	PCV13	#f2737c	PCV20	#f2737c	UA_460	Aetiology of suspected Meningitis in children at GKA base Hospt.	Papua New Guinea	Eastern Highlands Province	Goroka	Goroka Base Hospital	Mar	1998	F	Meningitis, Severe Pneumonia	Blood	19	0.33	=<2	#3bd8c5	Y	Y	#d95f0e	#d95f0e	#d6604d	#ffaaff	37	4	2	<= 0.03	S	S	<= 0.06	S	S	<= 0.5	S	S	<= 0.5	S	2	I	> 8
24775_1#311	GPS_PG_UA_587	20	#BF5B17	802		23F	#ffa2e0	PCV13	#f2737c	PCV20	#f2737c	UA_587	Aetiology of suspected Meningitis in children at GKA base Hospt.	Papua New Guinea	Eastern Highlands Province	Goroka	Goroka Base Hospital	Jul	1998	F	Meningitis	CSF	23F	0.17	=<2	#3bd8c5	Y	N	#d95f0e	#bdbdbd	#d1e5f0	#ffaaff	37	4	2	<= 0.03	S	S	<= 0.06	S	S	<= 0.5	S	S	<= 0.5	S	2	I	<= 0.25
24775_1#266	GPS_PG_ST_2668	51	#E31A1C	458		3	#7bcd36	PCV13	#f2737c	PCV20	#f2737c	ST_2668	Assessment of the Epidemiology and transmission of S.typhi in Asaro and GKA area	Papua New Guinea	Eastern Highlands Province		Goroka Base Hospital	Aug	1993	M		Blood	3	4	>2 & =<5	#0094df	N	N	#bdbdbd	#bdbdbd	#d6604d	#27bce5	0	26	2	<= 0.03	S	S	<= 0.06	S	S	<= 0.5	S	S	<= 0.5	S	0.5	S	<= 0.25
24775_1#232	GPS_PG_Q_76	31	#D95F02	304		1	#416800	PCV13	#f2737c	PCV20	#f2737c	Q_76	Multicentre Young Infant Study (WHO) ‚Äì investigation in Goroka of severe infections in children aged <3 months	Papua New Guinea	Eastern Highlands Province	Goroka	Goroka Base Hospital	Apr	1991	F	Bacteremia	CSF	1	0.02	=<2	#3bd8c5	N	N	#bdbdbd	#bdbdbd	#d1e5f0	#ffaaff	23	4	2	<= 0.03	S	S	<= 0.06	S	S	<= 0.5	S	S	<= 0.5	S	0.5	S	<= 0.25
24775_1#265	GPS_PG_RG_76	31	#D95F02	304		1	#416800	PCV13	#f2737c	PCV20	#f2737c	RG_76	Aetiology of suspected Meningitis in children at GKA base Hospt.	Papua New Guinea	Eastern Highlands Province	Goroka	Goroka Base Hospital	Nov	1989	M	Meningitis	CSF	1	0.12	=<2	#3bd8c5	Y	N	#d95f0e	#bdbdbd	#d1e5f0	#27bce5	23	4	2	<= 0.03	S	S	<= 0.06	S	S	<= 0.5	S	S	<= 0.5	S	0.5	S	<= 0.25
24775_1#296	GPS_PG_UA_220	31	#D95F02	304		1	#416800	PCV13	#f2737c	PCV20	#f2737c	UA_220	Aetiology of suspected Meningitis in children at GKA base Hospt.	Papua New Guinea	Eastern Highlands Province	Goroka	Goroka Base Hospital	Sep	1997	M	Meningitis	CSF	12	3	>2 & =<5	#0094df	Y	N	#d95f0e	#bdbdbd	#d1e5f0	#27bce5	23	4	2	<= 0.03	S	S	<= 0.06	S	S	<= 0.5	S	S	<= 0.5	S	0.5	S	<= 0.25
24775_1#316	GPS_PG_UA_637	172	#F1E2CC	291		18F	#d3400c	NVT	#f1b360	NVT	#f1b360	UA_637	Aetiology of suspected Meningitis in children at GKA base Hospt.	Papua New Guinea	Eastern Highlands Province	Goroka	Goroka Base Hospital	Sep	1998	F	Meningitis	CSF	18F	0.42	=<2	#3bd8c5	Y	N	#d95f0e	#bdbdbd	#d1e5f0	#ffaaff	0	4	2	<= 0.03	S	S	<= 0.06	S	S	<= 0.5	S	S	<= 0.5	S	0.5	S	> 8
24775_1#259	GPS_PG_RG_2539	15	#A6CEE3	191		7F	#c753d8	PCV13	#f2737c	PCV20	#f2737c	RG_2539	Aetiology of suspected Meningitis in children at GKA base Hospt.	Papua New Guinea	Eastern Highlands Province	Goroka	Goroka Base Hospital	Feb	1992	F	Meningitis, Pneumonia	CSF	7	0.67	=<2	#3bd8c5	Y	Y	#d95f0e	#d95f0e	#d1e5f0	#ffaaff	2	0	2	<= 0.03	S	S	<= 0.06	S	S	<= 0.5	S	S	<= 0.5	S	0.5	S	<= 0.25
24936_1#2	GPS_PG_UA_1057	15	#A6CEE3	191		7F	#c753d8	PCV13	#f2737c	PCV20	#f2737c	UA_1057	Aetiology of suspected Meningitis in children at GKA base Hospt.	Papua New Guinea	Eastern Highlands Province	Goroka	Goroka Base Hospital	Sep	2000	F	Meningitis	CSF	7F	0.17	=<2	#3bd8c5	Y	N	#d95f0e	#bdbdbd	#d1e5f0	#ffaaff	2	0	2	<= 0.03	S	S	<= 0.06	S	S	<= 0.5	S	S	<= 0.5	S	0.5	S	<= 0.25
24936_1#50	GPS_PG_UA_1109	15	#A6CEE3	191		7F	#c753d8	PCV13	#f2737c	PCV20	#f2737c	UA_1109	Aetiology of suspected Meningitis in children at GKA base Hospt.	Papua New Guinea	Eastern Highlands Province	Goroka	Goroka Base Hospital	Jan	2001	F	Meningitis	CSF	7F	0.33	=<2	#3bd8c5	Y	N	#d95f0e	#bdbdbd	#d1e5f0	#ffaaff	2	0	2	<= 0.03	S	S	<= 0.06	S	S	<= 0.5	S	S	<= 0.5	S	0.5	S	<= 0.25
24775_1#309	GPS_PG_UA_547	15	#A6CEE3	191		7F	#c753d8	PCV13	#f2737c	PCV20	#f2737c	UA_547	Aetiology of suspected Meningitis in children at GKA base Hospt.	Papua New Guinea	Eastern Highlands Province	Goroka	Goroka Base Hospital	Jun	1998	M	Meningitis	CSF	7F	0.33	=<2	#3bd8c5	Y	N	#d95f0e	#bdbdbd	#d1e5f0	#27bce5	2	0	2	<= 0.03	S	S	<= 0.06	S	S	<= 0.5	S	S	<= 0.5	S	0.5	S	<= 0.25
24775_1#336	GPS_PG_UA_839	15	#A6CEE3	191		7F	#c753d8	PCV13	#f2737c	PCV20	#f2737c	UA_839	Aetiology of suspected Meningitis in children at GKA base Hospt.	Papua New Guinea	Eastern Highlands Province	Goroka	Goroka Base Hospital	Oct	1999	F	Meningitis	CSF	7F	4	>2 & =<5	#0094df	Y	N	#d95f0e	#bdbdbd	#d1e5f0	#ffaaff	2	0	2	<= 0.03	S	S	<= 0.06	S	S	<= 0.5	S	S	<= 0.5	S	0.5	S	<= 0.25
24775_1#293	GPS_PG_UA_96	15	#A6CEE3	191		7F	#c753d8	PCV13	#f2737c	PCV20	#f2737c	UA_96	Aetiology of suspected Meningitis in children at GKA base Hospt.	Papua New Guinea	Eastern Highlands Province	Goroka	Goroka Base Hospital	Mar	1997	F	Meningitis	Blood	7F	0.17	=<2	#3bd8c5	Y	N	#d95f0e	#bdbdbd	#d6604d	#ffaaff	2	0	2	<= 0.03	S	S	<= 0.06	S	S	<= 0.5	S	S	<= 0.5	S	0.5	S	<= 0.25
24775_1#276	GPS_PG_TS_201C	39	#CAB2D6	124		14	#0156b8	PCV13	#f2737c	PCV20	#f2737c	TS_201C	Hospital blood culture surveillance	Papua New Guinea	Eastern Highlands Province	Goroka	Goroka Base Hospital	Feb	1995	M	Meningitis	CSF	14	0.25	=<2	#3bd8c5	Y	N	#d95f0e	#bdbdbd	#d1e5f0	#27bce5	23	26	2	<= 0.03	S	S	<= 0.06	S	S	<= 0.5	S	S	<= 0.5	S	0.5	S	<= 0.25
24775_1#317	GPS_PG_UA_652	39	#CAB2D6	124		14	#0156b8	PCV13	#f2737c	PCV20	#f2737c	UA_652	Aetiology of suspected Meningitis in children at GKA base Hospt.	Papua New Guinea	Eastern Highlands Province	Goroka	Goroka Base Hospital	Oct	1998	M	Meningitis	CSF	14	0.17	=<2	#3bd8c5	Y	N	#d95f0e	#bdbdbd	#d1e5f0	#27bce5	23	26	2	<= 0.03	S	S	<= 0.06	S	S	<= 0.5	S	S	<= 0.5	S	0.5	S	<= 0.25
24936_1#1	GPS_PG_UA_1052	50	#CCEBC5	113		18C	#02c3ab	PCV13	#f2737c	PCV20	#f2737c	UA_1052	Aetiology of suspected Meningitis in children at GKA base Hospt.	Papua New Guinea	Eastern Highlands Province	Goroka	Goroka Base Hospital	Aug	2000	M	Meningitis	CSF	18C	0.75	=<2	#3bd8c5	Y	N	#d95f0e	#bdbdbd	#d1e5f0	#27bce5	0	4	0	<= 0.03	S	S	<= 0.06	S	S	<= 0.5	S	S	<= 0.5	S	2	I	<= 0.25
24775_1#248	GPS_PG_RG_2169	155	#A6761D	105		25F	#ff7642	NVT	#f1b360	NVT	#f1b360	RG_2169	Aetiology of suspected Meningitis in children at GKA base Hospt.	Papua New Guinea	Eastern Highlands Province	Goroka	Goroka Base Hospital	Oct	1990	M	Meningitis, Gastro	CSF	15	0.33	=<2	#3bd8c5	Y	N	#d95f0e	#bdbdbd	#d1e5f0	#27bce5	0	0	23	<= 0.03	S	S	<= 0.06	S	S	<= 0.5	S	S	<= 0.5	S	0.5	S	<= 0.25
24775_1#272	GPS_PG_TS_129	16	#FDBF6F	66		9N	#d1006a	NVT	#f1b360	NVT	#f1b360	TS_129	Hospital blood culture surveillance	Papua New Guinea	Eastern Highlands Province	Goroka	Goroka Base Hospital	Jan	1995	M	Meningitis, Pneumonia	CSF	9	0.17	=<2	#3bd8c5	Y	Y	#d95f0e	#d95f0e	#d1e5f0	#27bce5	1	0	0	<= 0.03	S	S	<= 0.06	S	S	<= 0.5	S	S	<= 0.5	S	0.5	S	<= 0.25
24936_1#15	GPS_PG_UA_1246	9	#FFFFCC	63		14	#0156b8	PCV13	#f2737c	PCV20	#f2737c	UA_1246	Aetiology of suspected Meningitis in children at GKA base Hospt.	Papua New Guinea	Eastern Highlands Province	Goroka	Goroka Base Hospital	Dec	2001	M	Meningitis	CSF	14	0.25	=<2	#3bd8c5	Y	N	#d95f0e	#bdbdbd	#d1e5f0	#27bce5	24	27	NEW	0.12	R	S	0.12	S	S	<= 0.5	S	S	<= 0.5	S	2	I	> 8
[truncated: 33 more columns]
